# Supplementary material for: The Polar Lipidome of Cultured Emiliania huxleyi: A Source of Bioactive Lipids with Relevance for Biotechnological Applications
Source: Biomolecules. 2020 Oct 12;10(10):1434. doi: 10.3390/biom10101434 (PMC7650762; doi:10.3390/biom10101434)
Supplement: Supplementary file 1 [file biomolecules-10-01434-s001.zip]

Archive with 3 entries (3 files):
- Emiliania_huxleyi polar lipidome_supplementary_material.pdf
- Supplementary Table S1.xlsx
- Supplementary Table S2.xlsx
