# Supplementary material for: The Polar Lipidome of Cultured Emiliania huxleyi: A Source of Bioactive Lipids with Relevance for Biotechnological Applications
Source: Biomolecules. 2020 Oct 12;10(10):1434. doi: 10.3390/biom10101434 (PMC7650762; doi:10.3390/biom10101434)
Supplement: Supplementary file 1 [file biomolecules-10-01434-s001.zip › Supplementary Table S1.xlsx]

## Sheet: mzmine_positive
Article
The polar lipidome of cultured Emiliania huxleyi: a source of bioactive lipids with relevance for biotechnological applications
Susana S. Aveiro, Tânia Melo, Ana Figueiredo, Pedro Domingues, Hugo Pereira, Inês B. Maia, Joana Silva, M. Rosário Domingues, Cláudia Nunes, Ana S. P. Moreira
Suplementary Table S1. In-house database used for peak identification in MZmine (positive mode).
ID	theoretical m/z	RT [min]	Identification	Formula
1	480.317	1.2	MGMG(14:1)	C23H46NO9
2	482.333	1.2	MGMG(14:0)	C23H48NO9
3	502.302	1.2	MGMG(16:4)	C25H44NO9
4	504.317	1.2	MGMG(16:3)	C25H46NO9
5	506.333	1.2	MGMG(16:2)	C25H48NO9
6	508.349	1.2	MGMG(16:1)	C25H50NO9
7	510.364	1.2	MGMG(16:0)	C25H52NO9
8	528.317	1.2	MGMG(18:5)	C27H46NO9
9	530.333	1.2	MGMG(18:4)	C27H48NO9
10	532.349	1.2	MGMG(18:3)	C27H50NO9
11	534.364	1.2	MGMG 18:2)	C27H52NO9
12	536.38	1.2	MGMG(18:1)	C27H54NO9
13	538.396	1.2	MGMG(18:0)	C27H56NO9
14	556.349	1.2	MGMG(20:5)	C29H50NO9
15	558.364	1.2	MGMG(20:4)	C29H52NO9
16	560.38	1.2	MGMG(20:3)	C29H54NO9
17	562.396	1.2	MGMG(20:2)	C29H56NO9
18	564.411	1.2	MGMG(20:1)	C29H58NO9
19	566.427	1.2	MGMG(20:0)	C29H60NO9
20	582.364	1.2	MGMG(22:6)	C31H52NO9
21	584.38	1.2	MGMG(22:5)	C31H54NO9
22	592.442	1.2	MGMG(22:1)	C31H62NO9
23	594.458	1.2	MGMG(22:0)	C31H64NO9
24	620.474	1.2	MGMG(24:1)	C33H66NO9
25	622.489	1.2	MGMG(24:0)	C33H68NO9
26	650.521	1.2	MGMG(26:0)	C35H72NO9
27	642.37	1.2	DGMG(14:1)	C29H56NO14
28	644.386	1.2	DGMG(14:0)	C29H58NO14
29	664.354	1.2	DGMG(16:4)	C31H54NO14
30	666.37	1.2	DGMG(16:3)	C31H56NO14
31	668.386	1.2	DGMG(16:2)	C31H58NO14
32	670.401	1.2	DGMG(16:1)	C31H60NO14
33	672.417	1.2	DGMG(16:0)	C31H62NO14
34	690.37	1.2	DGMG(18:5)	C33H56NO14
35	692.386	1.2	DGMG(18:4)	C33H58NO14
36	694.401	1.2	DGMG(18:3)	C33H60NO14
37	696.417	1.2	DGMG(18:2)	C33H62NO14
38	698.433	1.2	DGMG(18:1)	C33H64NO14
39	700.448	1.2	DGMG(18:0)	C33H66NO14
40	718.401	1.2	DGMG(20:5)	C35H60NO14
41	720.417	1.2	DGMG(20:4)	C35H62NO14
42	722.433	1.2	DGMG(20:3)	C35H64NO14
43	724.448	1.2	DGMG(20:2)	C35H66NO14
44	726.464	1.2	DGMG(20:1)	C35H68NO14
45	728.48	1.2	DGMG(20:0)	C35H70NO14
46	744.417	1.2	DGMG(22:6)	C37H62NO14
47	746.433	1.2	DGMG(22:5)	C37H64NO14
48	754.495	1.2	DGMG(22:1)	C37H72NO14
49	756.511	1.2	DGMG(22:0)	C37H74NO14
50	782.527	1.2	DGMG(24:1)	C39H76NO14
51	784.542	1.2	DGMG(24:0)	C39H78NO14
52	812.574	1.2	DGMG(26:0)	C41H82NO14
53	690.515	1.2	MGDG(28:1)	C37H72NO10
54	692.531	1.2	MGDG(28:0)	C37H74NO10
55	710.484	1.2	MGDG(30:5)	C39H68NO10
56	712.5	1.2	MGDG(30:4)	C39H70NO10
57	714.516	1.2	MGDG(30:3)	C39H72NO10
58	716.531	1.2	MGDG(30:2)	C39H74NO10
59	718.546	1.2	MGDG(30:1)	C39H76NO10
60	720.562	1.2	MGDG(30:0)	C39H78NO10
61	732.469	1.2	MGDG(32:8)	C41H66NO10
62	734.484	1.2	MGDG(32:7)	C41H68NO10
63	736.499	1.2	MGDG(32:6)	C41H70NO10
64	738.516	1.2	MGDG(32:5)	C41H72NO10
65	740.531	1.2	MGDG(32:4)	C41H74NO10
66	742.546	1.2	MGDG(32:3)	C41H76NO10
67	744.562	1.2	MGDG(32:2)	C41H78NO10
68	746.578	1.2	MGDG(32:1)	C41H80NO10
69	748.594	1.2	MGDG(32:0)	C41H82NO10
70	758.484	1.2	MGDG(34:9)	C43H68NO10
71	760.5	1.2	MGDG(34:8)	C43H70NO10
72	762.516	1.2	MGDG(34:7)	C43H72NO10
73	764.531	1.2	MGDG(34:6)	C43H74NO10
74	766.547	1.2	MGDG(34:5)	C43H76NO10
75	768.562	1.2	MGDG(34:4)	C43H78NO10
76	770.578	1.2	MGDG(34:3)	C43H80NO10
77	772.593	1.2	MGDG(34:2)	C43H82NO10
78	774.609	1.2	MGDG(34:1)	C43H84NO10
79	776.625	1.2	MGDG(34:0)	C43H86NO10
80	784.5	1.2	MGDG(36:10)	C45H70NO10
81	786.516	1.2	MGDG(36:9)	C45H72NO10
82	788.531	1.2	MGDG(36:8)	C45H74NO10
83	790.547	1.2	MGDG(36:7)	C45H76NO10
84	792.562	1.2	MGDG(36:6)	C45H78NO10
85	794.578	1.2	MGDG(36:5)	C45H80NO10
86	796.593	1.2	MGDG(36:4)	C45H82NO10
87	798.61	1.2	MGDG(36:3)	C45H84NO10
88	800.625	1.2	MGDG(36:2)	C45H86NO10
89	802.641	1.2	MGDG(36:1)	C45H88NO10
90	804.656	1.2	MGDG(36:0)	C45H90NO10
91	812.531	1.2	MGDG(38:10)	C47H74NO10
92	814.547	1.2	MGDG(38:9)	C47H76NO10
93	816.563	1.2	MGDG(38:8)	C47H78NO10
94	818.578	1.2	MGDG(38:7)	C47H80NO10
95	820.594	1.2	MGDG(38:6)	C47H82NO10
96	822.61	1.2	MGDG(38:5)	C47H84NO10
97	824.625	1.2	MGDG(38:4)	C47H86NO10
98	826.641	1.2	MGDG(38:3)	C47H88NO10
99	828.656	1.2	MGDG(38:2)	C47H90NO10
100	830.672	1.2	MGDG(38:1)	C47H92NO10
101	832.688	1.2	MGDG(38:0)	C47H94NO10
102	838.547	1.2	MGDG(40:11)	C49H76NO10
103	840.563	1.2	MGDG(40:10)	C49H78NO10
104	842.578	1.2	MGDG(40:9)	C49H80NO10
105	844.594	1.2	MGDG(40:8)	C49H82NO10
106	846.61	1.2	MGDG(40:7)	C49H84NO10
107	848.625	1.2	MGDG(40:6)	C49H86NO10
108	850.641	1.2	MGDG(40:5)	C49H88NO10
109	852.656	1.2	MGDG(40:4)	C49H90NO10
110	854.672	1.2	MGDG(40:3)	C49H92NO10
111	856.688	1.2	MGDG(40:2)	C49H94NO10
112	858.703	1.2	MGDG(40:1)	C49H96NO10
113	860.719	1.2	MGDG(40:0)	C49H98NO10
114	864.563	1.2	MGDG(42:11)	C51H78NO10
115	866.578	1.2	MGDG(42:10)	C51H80NO10
116	868.594	1.2	MGDG(42:9)	C51H82NO10
117	870.61	1.2	MGDG(42:8)	C51H84NO10
118	872.625	1.2	MGDG(42:7)	C51H86NO10
119	874.641	1.2	MGDG(42:6)	C51H88NO10
120	876.656	1.2	MGDG(42:5)	C51H90NO10
121	878.672	1.2	MGDG(42:4)	C51H92NO10
122	880.688	1.2	MGDG(42:3)	C51H94NO10
123	882.703	1.2	MGDG(42:2)	C51H96NO10
124	884.719	1.2	MGDG(42:1)	C51H98NO10
125	886.735	1.2	MGDG(42:0)	C51H100NO10
126	890.578	1.2	MGDG(44:12)	C53H80NO10
127	892.594	1.2	MGDG(44:11)	C53H82NO10
128	894.61	1.2	MGDG(44:10)	C53H84NO10
129	896.625	1.2	MGDG(44:9)	C53H86NO10
130	898.641	1.2	MGDG(44:8)	C53H88NO10
131	900.656	1.2	MGDG(44:7)	C53H90NO10
132	902.672	1.2	MGDG(44:6)	C53H92NO10
133	904.688	1.2	MGDG(44:5)	C53H94NO10
134	906.703	1.2	MGDG(44:4)	C53H96NO10
135	908.719	1.2	MGDG(44:3)	C53H98NO10
136	910.735	1.2	MGDG(44:2)	C53H100NO10
137	912.75	1.2	MGDG(44:1)	C53H102NO10
138	914.766	1.2	MGDG(44:0)	C53H104NO10
139	932.719	1.2	MGDG(46:5)	C55H98NO10
140	934.735	1.2	MGDG(46:4)	C55H100NO10
141	936.75	1.2	MGDG(46:3)	C55H102NO10
142	938.766	1.2	MGDG(46:2)	C55H104NO10
143	940.782	1.2	MGDG(46:1)	C55H106NO10
144	942.797	1.2	MGDG(46:0)	C55H108NO10
145	958.735	1.2	MGDG(48:6)	C57H100NO10
146	960.75	1.2	MGDG(48:5)	C57H102NO10
147	962.766	1.2	MGDG(48:4)	C57H104NO10
148	964.782	1.2	MGDG(48:3)	C57H106NO10
149	966.797	1.2	MGDG(48:2)	C57H108NO10
150	968.813	1.2	MGDG(48:1)	C57H110NO10
151	970.829	1.2	MGDG(48:0)	C57H112NO10
152	996.844	1.2	MGDG(50:1)	C59H114NO10
153	998.86	1.2	MGDG(50:0)	C59H116NO10
154	852.568	1.2	DGDG(28:1)	C43H82O15N
155	854.584	1.2	DGDG(28:0)	C43H84O15N
156	872.537	1.2	DGDG(30:5)	C45H78O15N
157	874.553	1.2	DGDG(30:4)	C45H80O15N
158	876.568	1.2	DGDG(30:3)	C45H82O15N
159	878.584	1.2	DGDG(30:2)	C45H84O15N
160	880.6	1.2	DGDG(30:1)	C45H86O15N
161	882.615	1.2	DGDG(30:0)	C45H88O15N
162	894.521	1.2	DGDG(32:8)	C47H76O15N
163	896.537	1.2	DGDG(32:7)	C47H78O15N
164	898.553	1.2	DGDG(32:6)	C47H80O15N
165	900.568	1.2	DGDG(32:5)	C47H82O15N
166	902.584	1.2	DGDG(32:4)	C47H84O15N
167	904.6	1.2	DGDG(32:3)	C47H86O15N
168	906.615	1.2	DGDG(32:2)	C47H88O15N
169	908.631	1.2	DGDG(32:1)	C47H90O15N
170	910.647	1.2	DGDG(32:0)	C47H92O15N
171	920.537	1.2	DGDG(34:9)	C49H78O15N
172	922.553	1.2	DGDG(34:8)	C49H80O15N
173	924.568	1.2	DGDG(34:7)	C49H82O15N
174	926.584	1.2	DGDG(34:6)	C49H84O15N
175	928.6	1.2	DGDG(34:5)	C49H86O15N
176	930.615	1.2	DGDG(34:4)	C49H88O15N
177	932.631	1.2	DGDG(34:3)	C49H90O15N
178	934.647	1.2	DGDG(34:2)	C49H92O15N
179	936.662	1.2	DGDG(34:1)	C49H94O15N
180	938.678	1.2	DGDG(34:0)	C49H96O15N
181	946.553	1.2	DGDG(36:10)	C51H80O15N
182	948.568	1.2	DGDG(36:9)	C51H82O15N
183	950.584	1.2	DGDG(36:8)	C51H84O15N
184	952.6	1.2	DGDG(36:7)	C51H86O15N
185	954.615	1.2	DGDG(36:6)	C51H88O15N
186	956.631	1.2	DGDG(36:5)	C51H90O15N
187	958.647	1.2	DGDG(36:4)	C51H92O15N
188	960.662	1.2	DGDG(36:3)	C51H94O15N
189	962.678	1.2	DGDG(36:2)	C51H96O15N
190	964.694	1.2	DGDG(36:1)	C51H98O15N
191	966.709	1.2	DGDG(36:0)	C51H100O15N
192	974.584	1.2	DGDG(38:10)	C53H84O15N
193	976.6	1.2	DGDG(38:9)	C53H86O15N
194	978.615	1.2	DGDG(38:8)	C53H88O15N
195	980.631	1.2	DGDG(38:7)	C53H90O15N
196	982.647	1.2	DGDG(38:6)	C53H92O15N
197	984.662	1.2	DGDG(38:5)	C53H94O15N
198	986.678	1.2	DGDG(38:4)	C53H96O15N
199	988.694	1.2	DGDG(38:3)	C53H98O15N
200	990.709	1.2	DGDG(38:2)	C53H100O15N
201	992.725	1.2	DGDG(38:1)	C53H102O15N
202	994.741	1.2	DGDG(38:0)	C53H104O15N
203	1000.6	1.2	DGDG(40:11)	C55H86O15N
204	1002.62	1.2	DGDG(40:10)	C55H88O15N
205	1004.63	1.2	DGDG(40:9)	C55H90O15N
206	1006.65	1.2	DGDG(40:8)	C55H92O15N
207	1008.66	1.2	DGDG(40:7)	C55H94O15N
208	1010.68	1.2	DGDG(40:6)	C55H96O15N
209	1012.69	1.2	DGDG(40:5)	C55H98O15N
210	1014.71	1.2	DGDG(40:4)	C55H100O15N
211	1016.72	1.2	DGDG(40:3)	C55H102O15N
212	1018.74	1.2	DGDG(40:2)	C55H104O15N
213	1020.76	1.2	DGDG(40:1)	C55H106O15N
214	1022.77	1.2	DGDG(40:0)	C55H108O15N
215	1028.63	1.2	DGDG(42:11)	C57H90O15N
216	1030.65	1.2	DGDG(42:10)	C57H92O15N
217	1032.66	1.2	DGDG(42:9)	C57H94O15N
218	1034.68	1.2	DGDG(42:8)	C57H96O15N
219	1036.69	1.2	DGDG(42:7)	C57H98O15N
220	1038.71	1.2	DGDG(42:6)	C57H100O15N
221	1040.72	1.2	DGDG(42:5)	C57H102O15N
222	1042.74	1.2	DGDG(42:4)	C57H104O15N
223	1044.76	1.2	DGDG(42:3)	C57H106O15N
224	1046.77	1.2	DGDG(42:2)	C57H108O15N
225	1048.79	1.2	DGDG(42:1)	C57H110O15N
226	1050.8	1.2	DGDG(42:0)	C57H112O15N
227	1054.65	1.2	DGDG(44:12)	C59H92O15N
228	1056.66	1.2	DGDG(44:11)	C59H94O15N
229	1058.68	1.2	DGDG(44:10)	C59H96O15N
230	1060.69	1.2	DGDG(44:9)	C59H98O15N
231	1062.71	1.2	DGDG(44:8)	C59H100O15N
232	1064.72	1.2	DGDG(44:7)	C59H102O15N
233	1066.74	1.2	DGDG(44:6)	C59H104O15N
234	1068.76	1.2	DGDG(44:5)	C59H106O15N
235	1070.77	1.2	DGDG(44:4)	C59H108O15N
236	1072.79	1.2	DGDG(44:3)	C59H110O15N
237	1074.8	1.2	DGDG(44:2)	C59H112O15N
238	1076.82	1.2	DGDG(44:1)	C59H114O15N
239	1078.83	1.2	DGDG(44:0)	C59H116O15N
240	1096.79	1.2	DGDG(46:5)	C61H110O15N
241	1098.8	1.2	DGDG(46:4)	C61H112O15N
242	1100.82	1.2	DGDG(46:3)	C61H114O15N
243	1102.83	1.2	DGDG(46:2)	C61H116O15N
244	1104.85	1.2	DGDG(46:1)	C61H118O15N
245	1106.87	1.2	DGDG(46:0)	C61H120O15N
246	1122.8	1.2	DGDG(48:6)	C63H112O15N
247	1124.82	1.2	DGDG(48:5)	C63H114O15N
248	1126.83	1.2	DGDG(48:4)	C63H116O15N
249	1128.85	1.2	DGDG(48:3)	C63H118O15N
250	1130.87	1.2	DGDG(48:2)	C63H120O15N
251	1132.88	1.2	DGDG(48:1)	C63H122O15N
252	1134.9	1.2	DGDG(48:0)	C63H124O15N
253	1160.91	1.2	DGDG(50:1)	C65H126O15N
254	1162.93	1.2	DGDG(50:0)	C65H128O15N
255	466.293	8.8	LPC(14:1)	C22H45NO7P
256	468.309	8.8	LPC(14:0)	C22H47NO7P
257	488.278	8.8	LPC(16:4)	C24H43NO7P
258	490.293	8.8	LPC(16:3)	C24H45NO7P
259	492.309	8.8	LPC(16:2)	C24H47NO7P
260	494.325	8.8	LPC(16:1)	C24H49NO7P
261	496.34	8.8	LPC(16:0)	C24H51NO7P
262	514.293	8.8	LPC(18:5)	C26H45NO7P
263	516.309	8.8	LPC(18:4)	C26H47NO7P
264	518.325	8.8	LPC(18:3)	C26H49NO7P
265	520.34	8.8	LPC(18:2)	C26H51NO7P
266	522.356	8.8	LPC(18:1)	C26H53NO7P
267	524.372	8.8	LPC(18:0)	C26H55NO7P
268	540.309	8.8	LPC(20:6)	C28H47NO7P
269	542.325	8.8	LPC(20:5)	C28H49NO7P
270	544.34	8.8	LPC(20:4)	C28H51NO7P
271	546.356	8.8	LPC(20:3)	C28H53NO7P
272	548.372	8.8	LPC(20:2)	C28H55NO7P
273	550.387	8.8	LPC(20:1)	C28H57NO7P
274	552.403	8.8	LPC(20:0)	C28H59NO7P
275	568.34	8.8	LPC(22:6)	C30H51NO7P
276	570.356	8.8	LPC(22:5)	C30H53NO7P
277	578.419	8.8	LPC(22:1)	C30H61NO7P
278	580.434	8.8	LPC(22:0)	C30H63NO7P
279	606.449	8.8	LPC(24:1)	C32H65NO7P
280	608.466	8.8	LPC(24:0)	C32H67NO7P
281	636.497	8.8	LPC (26:0)	C34H71NO7P
282	652.515	2.4	DGTS(28:2)	C38H70O7N
283	654.531	2.4	DGTS(28:1)	C38H72O7N
284	656.547	2.4	DGTS(28:0)	C38H74O7N
285	674.5	2.4	DGTS(30:5)	C40H68O7N
286	676.515	2.4	DGTS(30:4)	C40H70O7N
287	678.531	2.4	DGTS(30:3)	C40H72O7N
288	680.547	2.4	DGTS(30:2)	C40H74O7N
289	682.562	2.4	DGTS(30:1)	C40H76O7N
290	684.578	2.4	DGTS(30:0)	C40H78O7N
291	696.484	2.4	DGTS(32:8)	C42H66O7N
292	698.5	2.4	DGTS(32:7)	C42H68O7N
293	700.515	2.4	DGTS(32:6)	C42H70O7N
294	702.531	2.4	DGTS(32:5)	C42H72O7N
295	704.547	2.4	DGTS(32:4)	C42H74O7N
296	706.562	2.4	DGTS(32:3)	C42H76O7N
297	708.578	2.4	DGTS(32:2)	C42H78O7N
298	710.593	2.4	DGTS(32:1)	C42H80O7N
299	712.609	2.4	DGTS(32:0)	C42H82O7N
300	722.5	2.4	DGTS(34:9)	C44H68O7N
301	724.515	2.4	DGTS(34:8)	C44H70O7N
302	726.531	2.4	DGTS(34:7)	C44H72O7N
303	728.547	2.4	DGTS(34:6)	C44H74O7N
304	730.562	2.4	DGTS(34:5)	C44H76O7N
305	732.578	2.4	DGTS(34:4)	C44H78O7N
306	734.593	2.4	DGTS(34:3)	C44H80O7N
307	736.609	2.4	DGTS(34:2)	C44H82O7N
308	738.625	2.4	DGTS(34:1)	C44H84O7N
309	740.64	2.4	DGTS(34:0)	C44H86O7N
310	748.515	2.4	DGTS(36:10)	C46H70O7N
311	750.531	2.4	DGTS(36:9)	C46H72O7N
312	752.547	2.4	DGTS(36:8)	C46H74O7N
313	754.562	2.4	DGTS(36:7)	C46H76O7N
314	756.578	2.4	DGTS(36:6)	C46H78O7N
315	758.593	2.4	DGTS(36:5)	C46H80O7N
316	760.609	2.4	DGTS(36:4)	C46H82O7N
317	762.625	2.4	DGTS(36:3)	C46H84O7N
318	764.64	2.4	DGTS(36:2)	C46H86O7N
319	766.656	2.4	DGTS(36:1)	C46H88O7N
320	768.672	2.4	DGTS(36:0)	C46H90O7N
321	776.547	2.4	DGTS(38:10)	C48H74O7N
322	778.562	2.4	DGTS(38:9)	C48H76O7N
323	780.578	2.4	DGTS(38:8)	C48H78O7N
324	782.593	2.4	DGTS(38:7)	C48H80O7N
325	784.609	2.4	DGTS(38:6)	C48H82O7N
326	786.625	2.4	DGTS(38:5)	C48H84O7N
327	788.64	2.4	DGTS(38:4)	C48H86O7N
328	790.656	2.4	DGTS(38:3)	C48H88O7N
329	792.672	2.4	DGTS(38:2)	C48H90O7N
330	794.687	2.4	DGTS(38:1)	C48H92O7N
331	796.703	2.4	DGTS(38:0)	C48H94O7N
332	802.562	2.4	DGTS(40:11)	C50H76O7N
333	804.578	2.4	DGTS(40:10)	C50H78O7N
334	806.593	2.4	DGTS(40:9)	C50H80O7N
335	808.609	2.4	DGTS(40:8)	C50H82O7N
336	810.625	2.4	DGTS(40:7)	C50H84O7N
337	812.64	2.4	DGTS(40:6)	C50H86O7N
338	814.656	2.4	DGTS(40:5)	C50H88O7N
339	816.672	2.4	DGTS(40:4)	C50H90O7N
340	818.687	2.4	DGTS(40:3)	C50H92O7N
341	820.703	2.4	DGTS(40:2)	C50H94O7N
342	822.719	2.4	DGTS(40:1)	C50H96O7N
343	824.734	2.4	DGTS(40:0)	C50H98O7N
344	830.593	2.4	DGTS(42:11)	C52H80O7N
345	832.609	2.4	DGTS(42:10)	C52H82O7N
346	834.625	2.4	DGTS(42:9)	C52H84O7N
347	836.64	2.4	DGTS(42:8)	C52H86O7N
348	838.656	2.4	DGTS(42:7)	C52H88O7N
349	840.672	2.4	DGTS(42:6)	C52H90O7N
350	842.687	2.4	DGTS(42:5)	C52H92O7N
351	844.703	2.4	DGTS(42:4)	C52H94O7N
352	846.719	2.4	DGTS(42:3)	C52H96O7N
353	848.734	2.4	DGTS(42:2)	C52H98O7N
354	850.75	2.4	DGTS(42:1)	C52H100O7N
355	852.766	2.4	DGTS(42:0)	C52H102O7N
356	856.609	2.4	DGTS(44:12)	C54H82O7N
357	858.625	2.4	DGTS(44:11)	C54H84O7N
358	860.64	2.4	DGTS(44:10)	C54H86O7N
359	862.656	2.4	DGTS(44:9)	C54H88O7N
360	864.672	2.4	DGTS(44:8)	C54H90O7N
361	866.687	2.4	DGTS(44:7)	C54H92O7N
362	868.703	2.4	DGTS(44:6)	C54H94O7N
363	870.719	2.4	DGTS(44:5)	C54H96O7N
364	872.734	2.4	DGTS(44:4)	C54H98O7N
365	874.75	2.4	DGTS(44:3)	C54H100O7N
366	876.766	2.4	DGTS(44:2)	C54H102O7N
367	878.781	2.4	DGTS(44:1)	C54H104O7N
368	880.797	2.4	DGTS(44:0)	C54H106O7N
369	898.75	2.4	DGTS(46:5)	C56H100O7N
370	900.766	2.4	DGTS(46:4)	C56H102O7N
371	902.781	2.4	DGTS(46:3)	C56H104O7N
372	904.797	2.4	DGTS(46:2)	C56H106O7N
373	906.813	2.4	DGTS(46:1)	C56H108O7N
374	908.828	2.4	DGTS(46:0)	C56H110O7N
375	924.766	2.4	DGTS(48:6)	C58H102O7N
376	926.781	2.4	DGTS(48:5)	C58H104O7N
377	928.797	2.4	DGTS(48:4)	C58H106O7N
378	930.813	2.4	DGTS(48:3)	C58H108O7N
379	932.828	2.4	DGTS(48:2)	C58H110O7N
380	934.844	2.4	DGTS(48:1)	C58H112O7N
381	936.86	2.4	DGTS(48:0)	C58H114O7N
382	962.875	2.4	DGTS(50:1)	C60H116O7N
383	964.891	2.4	DGTS(50:0)	C60H118O7N
384	444.333	3.4	MGTS(14:1)	C24H46O6N
385	446.348	3.4	MGTS(14:0)	C24H48O6N
386	466.317	3.4	MGTS(16:4)	C26H44O6N
387	468.333	3.4	MGTS(16:3)	C26H46O6N
388	470.348	3.4	MGTS(16:2)	C26H48O6N
389	472.364	3.4	MGTS(16:1)	C26H50O6N
390	474.38	3.4	MGTS(16:0)	C26H52O6N
391	492.333	3.4	MGTS(18:5)	C28H46O6N
392	494.348	3.4	MGTS(18:4)	C28H48O6N
393	496.364	3.4	MGTS(18:3)	C28H50O6N
394	498.379	3.4	MGTS(18:2)	C28H52O6N
395	500.395	3.4	MGTS(18:1)	C28H54O6N
396	502.411	3.4	MGTS(18:0)	C28H56O6N
397	520.364	3.4	MGTS(20:5)	C30H50O6N
398	522.379	3.4	MGTS(20:4)	C30H52O6N
399	524.395	3.4	MGTS(20:3)	C30H54O6N
400	526.411	3.4	MGTS(20:2)	C30H56O6N
401	528.426	3.4	MGTS(20:1)	C30H58O6N
402	530.442	3.4	MGTS(20:0)	C30H60O6N
403	546.379	3.4	MGTS(22:6)	C32H52O6N
404	548.395	3.4	MGTS(22:5)	C32H54O6N
405	550.411	3.4	MGTS(22:4)	C32H54O6N
406	552.426	3.4	MGTS(22:3)	C32H58O6N
407	554.442	3.4	MGTS(22:2)	C32H60O6N
408	556.458	3.4	MGTS(22:1)	C32H62O6N
409	558.473	3.4	MGTS(22:0)	C32H64O6N
410	584.489	3.4	MGTS(24:1)	C34H66O6N
411	586.505	3.4	MGTS(24:0)	C34H68O6N
412	614.536	3.4	MGTS(26:0)	C36H72O6N
413	676.492	7	PC(28:1)	C36H71NO8P
414	678.507	7	PC(28:0)_PI	C36H73NO8P
415	696.46	7	PC(30:5)	C38H67NO8P
416	698.476	7	PC(30:4)	C38H69NO8P
417	700.492	7	PC(30:3)	C38H71NO8P
418	702.507	7	PC(30:2)	C38H73NO8P
419	704.523	7	PC(30:1)	C38H75NO8P
420	706.539	7	PC(30:0)	C38H77NO8P
421	718.445	7	PC(32:8)	C40H65NO8P
422	720.46	7	PC(32:7)	C40H67NO8P
423	722.476	7	PC(32:6)	C40H69NO8P
424	724.492	7	PC(32:5)	C40H71NO8P
425	726.507	7	PC(32:4)	C40H73NO8P
426	728.523	7	PC(32:3)	C40H75NO8P
427	730.539	7	PC(32:2)	C40H77NO8P
428	732.554	7	PC(32:1)	C40H79NO8P
429	734.57	7	PC(32:0)	C40H81NO8P
430	744.46	7	PC(34:9)	C42H67NO8P
431	746.476	7	PC(34:8)	C42H69NO8P
432	748.492	7	PC(34:7)	C42H71NO8P
433	750.507	7	PC(34:6)	C42H73NO8P
434	752.523	7	PC(34:5)	C42H75NO8P
435	754.539	7	PC(34:4)	C42H77NO8P
436	756.554	7	PC(34:3)	C42H79NO8P
437	758.57	7	PC(34:2)	C42H81NO8P
438	760.586	7	PC(34:1)	C42H83NO8P
439	762.601	7	PC(34:0)	C42H85NO8P
440	770.476	7	PC(36:10)	C44H69NO8P
441	772.492	7	PC(36:9)	C44H71NO8P
442	774.507	7	PC(36:8)	C44H73NO8P
443	776.523	7	PC(36:7)	C44H75NO8P
444	778.539	7	PC(36:6)	C44H77NO8P
445	780.554	7	PC(36:5)	C44H79NO8P
446	782.57	7	PC(36:4)	C44H81NO8P
447	784.586	7	PC(36:3)	C44H83NO8P
448	786.601	7	PC(36:2)	C44H85NO8P
449	788.617	7	PC(36:1)	C44H87NO8P
450	790.633	7	PC(36:0)	C44H89NO8P
451	796.492	7	PC(38:11)	C46H71NO8P
452	798.507	7	PC(38:10)	C46H73NO8P
453	800.523	7	PC(38:9)	C46H75NO8P
454	802.539	7	PC(38:8)	C46H77NO8P
455	804.554	7	PC(38:7)	C46H79NO8P
456	806.57	7	PC(38:6)	C46H81NO8P
457	808.586	7	PC(38:5)	C46H83NO8P
458	810.601	7	PC(38:4)	C46H85NO8P
459	812.617	7	PC(38:3)	C46H87NO8P
460	814.633	7	PC(38:2)	C46H89NO8P
461	816.648	7	PC(38:1)	C46H91NO8P
462	818.664	7	PC(38:0)	C46H93NO8P
463	824.523	7	PC(40:11)	C48H75NO8P
464	826.539	7	PC(40:10)	C48H77NO8P
465	828.554	7	PC(40:9)	C48H79NO8P
466	830.57	7	PC(40:8)	C48H81NO8P
467	832.586	7	PC(40:7)	C48H83NO8P
468	834.601	7	PC(40:6)	C48H85NO8P
469	836.617	7	PC(40:5)	C48H87NO8P
470	838.633	7	PC(40:4)	C48H89NO8P
471	840.648	7	PC(40:3)	C48H91NO8P
472	842.664	7	PC(40:2)	C48H93NO8P
473	844.68	7	PC(40:1)	C48H95NO8P
474	846.695	7	PC(40:0)	C48H97NO8P
475	852.554	7	PC(42:11)	C50H79NO8P
476	854.57	7	PC(42:10)	C50H81NO8P
477	856.586	7	PC(42:9)	C50H83NO8P
478	858.601	7	PC(42:8)	C50H85NO8P
479	860.617	7	PC(42:7)	C50H87NO8P
480	862.633	7	PC(42:6)	C50H89NO8P
481	864.648	7	PC(42:5)	C50H91NO8P
482	866.664	7	PC(42:4)	C50H93NO8P
483	868.68	7	PC(42:3)	C50H95NO8P
484	870.695	7	PC(42:2)	C50H97NO8P
485	872.711	7	PC(42:1)	C50H99NO8P
486	874.726	7	PC(42:0)	C50H101NO8P
487	878.57	7	PC(44:12)	C52H81NO8P
488	880.586	7	PC(44:11)	C52H83NO8P
489	882.601	7	PC(44:10)	C52H85NO8P
490	884.617	7	PC(44:9)	C52H87NO8P
491	886.633	7	PC(44:8)	C52H89NO8P
492	888.648	7	PC(44:7)	C52H91NO8P
493	890.664	7	PC(44:6)	C52H93NO8P
494	892.68	7	PC(44:5)	C52H95NO8P
495	894.695	7	PC(44:4)	C52H97NO8P
496	896.711	7	PC(44:3)	C52H99NO8P
497	898.726	7	PC(44:2)	C52H101NO8P
498	900.742	7	PC(44:1)	C52H103NO8P
499	902.758	7	PC(44:0)	C52H105NO8P
500	920.711	7	PC(46:5)	C54H99NO8P
501	922.726	7	PC(46:4)	C54H101NO8P
502	924.742	7	PC(46:3)	C54H103NO8P
503	926.758	7	PC(46:2)	C54H105NO8P
504	928.773	7	PC(46:1)	C54H107NO8P
505	930.789	7	PC(46:0)	C54H109NO8P
506	946.726	7	PC(48:6)	C56H101NO8P
507	948.742	7	PC(48:5)	C56H103NO8P
508	950.758	7	PC(48:4)	C56H105NO8P
509	952.773	7	PC(48:3)	C56H107NO8P
510	954.789	7	PC(48:2)	C56H109NO8P
511	956.805	7	PC(48:1)	C56H111NO8P
512	958.82	7	PC(48:0)	C56H113NO8P
513	984.836	7	PC(50:1)	C58H115NO8P
514	986.852	7	PC(50:0)	C58H117NO8P
515	454.426	1.3	Cer(d28:1)	C28H56NO3
516	456.442	1.3	Cer(d28:0)	C28H58NO3
517	474.395	1.3	Cer(d30:5)	C30H52NO3
518	476.41	1.3	Cer(d30:4)	C30H54NO3
519	478.426	1.3	Cer(d30:3)	C30H56NO3
520	480.442	1.3	Cer(d30:2)	C30H58NO3
521	482.457	1.3	Cer(d30:1)	C30H60NO3
522	484.473	1.3	Cer(d30:0)	C30H62NO3
523	496.379	1.3	Cer(d32:8)	C32H50NO3
524	498.395	1.3	Cer(d32:7)	C32H52NO3
525	500.41	1.3	Cer(d32:6)	C32H54NO3
526	502.426	1.3	Cer(d32:5)	C32H56NO3
527	504.442	1.3	Cer(d32:4)	C32H58NO3
528	506.457	1.3	Cer(d32:3)	C32H60NO3
529	508.473	1.3	Cer(d32:2)	C32H62NO3
530	510.489	1.3	Cer(d32:1)	C32H64NO3
531	512.504	1.3	Cer(d32:0)	C32H66NO3
532	522.395	1.3	Cer(d34:9)	C34H52NO3
533	524.41	1.3	Cer(d34:8)	C34H54NO3
534	526.426	1.3	Cer(d34:7)	C34H56NO3
535	528.442	1.3	Cer(d34:6)	C34H58NO3
536	530.457	1.3	Cer(d34:5)	C34H60NO3
537	532.473	1.3	Cer(d34:4)	C34H62NO3
538	534.489	1.3	Cer(d34:3)	C34H64NO3
539	536.504	1.3	Cer(d34:2)	C34H66NO3
540	538.52	1.3	Cer(d34:1)	C34H68NO3
541	540.536	1.3	Cer(d34:0)	C34H70NO3
542	548.41	1.3	Cer(d36:10)	C36H54NO3
543	550.426	1.3	Cer(d36:9)	C36H56NO3
544	552.442	1.3	Cer(d36:8)	C36H58NO3
545	554.457	1.3	Cer(d36:7)	C36H60NO3
546	556.473	1.3	Cer(d36:6)	C36H62NO3
547	558.489	1.3	Cer(d36:5)	C36H64NO3
548	560.504	1.3	Cer(d36:4)	C36H66NO3
549	562.52	1.3	Cer(d36:3)	C36H68NO3
550	564.536	1.3	Cer(d36:2)	C36H70NO3
551	566.551	1.3	Cer(d36:1)	C36H72NO3
552	568.567	1.3	Cer(d36:0)	C36H74NO3
553	576.442	1.3	Cer(d38:10)	C38H58NO3
554	578.457	1.3	Cer(d38:9)	C38H60NO3
555	580.473	1.3	Cer(d38:8)	C38H62NO3
556	582.489	1.3	Cer(d38:7)	C38H64NO3
557	584.504	1.3	Cer(d38:6)	C38H66NO3
558	586.52	1.3	Cer(d38:5)	C38H68NO3
559	588.536	1.3	Cer(d38:4)	C38H70NO3
560	590.551	1.3	Cer(d38:3)	C38H72NO3
561	592.567	1.3	Cer(d38:2)	C38H74NO3
562	594.583	1.3	Cer(d38:1)	C38H76NO3
563	596.598	1.3	Cer(d38:0)	C38H78NO3
564	602.457	1.3	Cer(d40:11)	C40H60NO3
565	604.473	1.3	Cer(d40:10)	C40H62NO3
566	606.489	1.3	Cer(d40:9)	C40H64NO3
567	608.504	1.3	Cer(d40:8)	C40H66NO3
568	610.52	1.3	Cer(d40:7)	C40H68NO3
569	612.536	1.3	Cer(d40:6)	C40H70NO3
570	614.551	1.3	Cer(d40:5)	C40H72NO3
571	616.567	1.3	Cer(d40:4)	C40H74NO3
572	618.583	1.3	Cer(d40:3)	C40H76NO3
573	620.598	1.3	Cer(d40:2)	C40H78NO3
574	622.614	1.3	Cer(d40:1)	C40H80NO3
575	624.629	1.3	Cer(d40:0)	C40H82NO3
576	630.489	1.3	Cer(d42:11)	C42H64NO3
577	632.504	1.3	Cer(d42:10)	C42H66NO3
578	634.52	1.3	Cer(d42:9)	C42H68NO3
579	636.536	1.3	Cer(d42:8)	C42H70NO3
580	638.551	1.3	Cer(d42:7)	C42H72NO3
581	640.567	1.3	Cer(d42:6)	C42H74NO3
582	642.583	1.3	Cer(d42:5)	C42H76NO3
583	644.598	1.3	Cer(d42:4)	C42H78NO3
584	646.614	1.3	Cer(d42:3)	C42H80NO3
585	648.629	1.3	Cer(d42:2)	C42H82NO3
586	650.645	1.3	Cer(d42:1)	C42H84NO3
587	652.661	1.3	Cer(d42:0)	C42H86NO3
588	656.504	1.3	Cer(d44:12)	C44H66NO3
589	658.52	1.3	Cer(d44:11)	C44H68NO3
590	660.536	1.3	Cer(d44:10)	C44H70NO3
591	662.551	1.3	Cer(d44:9)	C44H72NO3
592	664.567	1.3	Cer(d44:8)	C44H74NO3
593	666.583	1.3	Cer(d44:7)	C44H76NO3
594	668.598	1.3	Cer(d44:6)	C44H78NO3
595	670.614	1.3	Cer(d44:5)	C44H80NO3
596	672.629	1.3	Cer(d44:4)	C44H82NO3
597	674.645	1.3	Cer(d44:3)	C44H84NO3
598	676.661	1.3	Cer(d44:2)	C44H86NO3
599	678.676	1.3	Cer(d44:1)	C44H88NO3
600	680.692	1.3	Cer(d44:0)	C44H90NO3
601	698.645	1.3	Cer(d46:5)	C46H84NO3
602	700.661	1.3	Cer(d46:4)	C46H86NO3
603	702.676	1.3	Cer(d46:3)	C46H88NO3
604	704.692	1.3	Cer(d46:2)	C46H90NO3
605	706.708	1.3	Cer(d46:1)	C46H92NO3
606	708.723	1.3	Cer(d46:0)	C46H94NO3
607	724.661	1.3	Cer(d48:6)	C48H86NO3
608	726.676	1.3	Cer(d48:5)	C48H88NO3
609	728.692	1.3	Cer(d48:4)	C48H90NO3
610	730.708	1.3	Cer(d48:3)	C48H92NO3
611	732.723	1.3	Cer(d48:2)	C48H94NO3
612	734.739	1.3	Cer(d48:1)	C48H96NO3
613	736.755	1.3	Cer(d48:0)	C48H98NO3
614	762.77	1.3	Cer(d50:1)	C50H100NO3
615	764.786	1.3	Cer(d50:0)	C50H102NO3
616	652.515	7	DGTA(28:2)	C38H70O7N
617	654.531	7	DGTA(28:1)	C38H72O7N
618	656.547	7	DGTA(28:0)	C38H74O7N
619	674.5	7	DGTA(30:5)	C40H68O7N
620	676.515	7	DGTA(30:4)	C40H70O7N
621	678.531	7	DGTA(30:3)	C40H72O7N
622	680.547	7	DGTA(30:2)	C40H74O7N
623	682.562	7	DGTA(30:1)	C40H76O7N
624	684.578	7	DGTA(30:0)	C40H78O7N
625	696.484	7	DGTA(32:8)	C42H66O7N
626	698.5	7	DGTA(32:7)	C42H68O7N
627	700.515	7	DGTA(32:6)	C42H70O7N
628	702.531	7	DGTA(32:5)	C42H72O7N
629	704.547	7	DGTA(32:4)	C42H74O7N
630	706.562	7	DGTA(32:3)	C42H76O7N
631	708.578	7	DGTA(32:2)	C42H78O7N
632	710.593	7	DGTA(32:1)	C42H80O7N
633	712.609	7	DGTA(32:0)	C42H82O7N
634	722.5	7	DGTA(34:9)	C44H68O7N
635	724.515	7	DGTA(34:8)	C44H70O7N
636	726.531	7	DGTA(34:7)	C44H72O7N
637	728.547	7	DGTA(34:6)	C44H74O7N
638	730.562	7	DGTA(34:5)	C44H76O7N
639	732.578	7	DGTA(34:4)	C44H78O7N
640	734.593	7	DGTA(34:3)	C44H80O7N
641	736.609	7	DGTA(34:2)	C44H82O7N
642	738.625	7	DGTA(34:1)	C44H84O7N
643	740.64	7	DGTA(34:0)	C44H86O7N
644	748.515	7	DGTA(36:10)	C46H70O7N
645	750.531	7	DGTA(36:9)	C46H72O7N
646	752.547	7	DGTA(36:8)	C46H74O7N
647	754.562	7	DGTA(36:7)	C46H76O7N
648	756.578	7	DGTA(36:6)	C46H78O7N
649	758.593	7	DGTA(36:5)	C46H80O7N
650	760.609	7	DGTA(36:4)	C46H82O7N
651	762.625	7	DGTA(36:3)	C46H84O7N
652	764.64	7	DGTA(36:2)	C46H86O7N
653	766.656	7	DGTA(36:1)	C46H88O7N
654	768.672	7	DGTA(36:0)	C46H90O7N
655	776.547	7	DGTA(38:10)	C48H74O7N
656	778.562	7	DGTA(38:9)	C48H76O7N
657	780.578	7	DGTA(38:8)	C48H78O7N
658	782.593	7	DGTA(38:7)	C48H80O7N
659	784.609	7	DGTA(38:6)	C48H82O7N
660	786.625	7	DGTA(38:5)	C48H84O7N
661	788.64	7	DGTA(38:4)	C48H86O7N
662	790.656	7	DGTA(38:3)	C48H88O7N
663	792.672	7	DGTA(38:2)	C48H90O7N
664	794.687	7	DGTA(38:1)	C48H92O7N
665	796.703	7	DGTA(38:0)	C48H94O7N
666	802.562	7	DGTA(40:11)	C50H76O7N
667	804.578	7	DGTA(40:10)	C50H78O7N
668	806.593	7	DGTA(40:9)	C50H80O7N
669	808.609	7	DGTA(40:8)	C50H82O7N
670	810.625	7	DGTA(40:7)	C50H84O7N
671	812.64	7	DGTA(40:6)	C50H86O7N
672	814.656	7	DGTA(40:5)	C50H88O7N
673	816.672	7	DGTA(40:4)	C50H90O7N
674	818.687	7	DGTA(40:3)	C50H92O7N
675	820.703	7	DGTA(40:2)	C50H94O7N
676	822.719	7	DGTA(40:1)	C50H96O7N
677	824.734	7	DGTA(40:0)	C50H98O7N
678	830.593	7	DGTA(42:11)	C52H80O7N
679	832.609	7	DGTA(42:10)	C52H82O7N
680	834.625	7	DGTA(42:9)	C52H84O7N
681	836.64	7	DGTA(42:8)	C52H86O7N
682	838.656	7	DGTA(42:7)	C52H88O7N
683	840.672	7	DGTA(42:6)	C52H90O7N
684	842.687	7	DGTA(42:5)	C52H92O7N
685	844.703	7	DGTA(42:4)	C52H94O7N
686	846.719	7	DGTA(42:3)	C52H96O7N
687	848.734	7	DGTA(42:2)	C52H98O7N
688	850.75	7	DGTA(42:1)	C52H100O7N
689	852.766	7	DGTA(42:0)	C52H102O7N
690	856.609	7	DGTA(44:12)	C54H82O7N
691	858.625	7	DGTA(44:11)	C54H84O7N
692	860.64	7	DGTA(44:10)	C54H86O7N
693	862.656	7	DGTA(44:9)	C54H88O7N
694	864.672	7	DGTA(44:8)	C54H90O7N
695	866.687	7	DGTA(44:7)	C54H92O7N
696	868.703	7	DGTA(44:6)	C54H94O7N
697	870.719	7	DGTA(44:5)	C54H96O7N
698	872.734	7	DGTA(44:4)	C54H98O7N
699	874.75	7	DGTA(44:3)	C54H100O7N
700	876.766	7	DGTA(44:2)	C54H102O7N
701	878.781	7	DGTA(44:1)	C54H104O7N
702	880.797	7	DGTA(44:0)	C54H106O7N
703	898.75	7	DGTA(46:5)	C56H100O7N
704	900.766	7	DGTA(46:4)	C56H102O7N
705	902.781	7	DGTA(46:3)	C56H104O7N
706	904.797	7	DGTA(46:2)	C56H106O7N
707	906.813	7	DGTA(46:1)	C56H108O7N
708	908.828	7	DGTA(46:0)	C56H110O7N
709	924.766	7	DGTA(48:6)	C58H102O7N
710	926.781	7	DGTA(48:5)	C58H104O7N
711	928.797	7	DGTA(48:4)	C58H106O7N
712	930.813	7	DGTA(48:3)	C58H108O7N
713	932.828	7	DGTA(48:2)	C58H110O7N
714	934.844	7	DGTA(48:1)	C58H112O7N
715	936.86	7	DGTA(48:0)	C58H114O7N
716	962.875	7	DGTA(50:1)	C60H116O7N
717	964.891	7	DGTA(50:0)	C60H118O7N
718	424.246	3.8	LPE(14:1)	C19H39NO7P
719	426.262	3.8	LPE(14:0)	C19H41NO7P
720	446.231	3.8	LPE(16:4)	C21H37NO7P
721	448.246	3.8	LPE(16:3)	C21H39NO7P
722	450.262	3.8	LPE(16:2)	C21H41NO7P
723	452.278	3.8	LPE(16:1)	C21H43NO7P
724	454.293	3.8	LPE(16:0)	C21H45NO7P
725	472.246	3.8	LPE(18:5)	C23H39NO7P
726	474.262	3.8	LPE(18:4)	C23H41NO7P
727	476.278	3.8	LPE(18:3)	C23H43NO7P
728	478.293	3.8	LPE(18:2)	C23H45NO7P
729	480.309	3.8	LPE(18:1)	C23H47NO7P
730	482.325	3.8	LPE(18:0)	C23H49NO7P
731	500.278	3.8	LPE(20:5)	C25H43NO7P
732	502.293	3.8	LPE(20:4)	C25H45NO7P
733	504.309	3.8	LPE(20:3)	C25H47NO7P
734	506.325	3.8	LPE(20:2)	C25H49NO7P
735	508.34	3.8	LPE(20:1)	C25H51NO7P
736	510.356	3.8	LPE(20:0)	C25H53NO7P
737	526.293	3.8	LPE(22:6)	C27H45NO7P
738	528.309	3.8	LPE(22:5)	C27H47NO7P
739	536.372	3.8	LPE(22:1)	C27H55NO7P
740	538.387	3.8	LPE(22:0)	C27H57NO7P
741	564.403	3.8	LPE(24:1)	C29H59NO7P
742	566.419	3.8	LPE(24:0)	C29H61NO7P
743	594.45	3.8	LPE(26:0)	C31H65NO7P
744	634.445	2.8	PE(28:1)	C33H65NO8P
745	636.46	2.8	PE(28:0)_PI	C33H67NO8P
746	654.413	2.8	PE(30:5)	C35H61NO8P
747	656.429	2.8	PE(30:4)	C35H63NO8P
748	658.445	2.8	PE(30:3)	C35H65NO8P
749	660.46	2.8	PE(30:2)	C35H67NO8P
750	662.476	2.8	PE(30:1)	C35H69NO8P
751	664.492	2.8	PE(30:0)	C35H71NO8P
752	676.398	2.8	PE(32:8)	C37H59NO8P
753	678.413	2.8	PE(32:7)	C37H61NO8P
754	680.429	2.8	PE(32:6)	C37H63NO8P
755	682.445	2.8	PE(32:5)	C37H65NO8P
756	684.46	2.8	PE(32:4)	C37H67NO8P
757	686.476	2.8	PE(32:3)	C37H69NO8P
758	688.492	2.8	PE(32:2)	C37H71O8NP
759	690.507	2.8	PE(32:1)	C37H73NO8P
760	692.523	2.8	PE(32:0)	C37H75NO8P
761	702.413	2.8	PE(34:9)	C39H61NO8P
762	704.429	2.8	PE(34:8)	C39H63NO8P
763	706.445	2.8	PE(34:7)	C39H65NO8P
764	708.46	2.8	PE(34:6)	C39H67NO8P
765	710.476	2.8	PE(34:5)	C39H69NO8P
766	712.492	2.8	PE(34:4)	C39H71NO8P
767	714.507	2.8	PE(34:3)	C39H73O8NP
768	716.523	2.8	PE(34:2)	C39H75NO8P
769	718.539	2.8	PE(34:1)	C39H77NO8P
770	720.554	2.8	PE(34:0)	C39H79NO8P
771	728.429	2.8	PE(36:10)	C41H63NO8P
772	730.445	2.8	PE(36:9)	C41H65NO8P
773	732.46	2.8	PE(36:8)	C41H67NO8P
774	734.476	2.8	PE(36:7)	C41H69NO8P
775	736.492	2.8	PE(36:6)	C41H71NO8P
776	738.507	2.8	PE(36:5)	C41H73O8NP
777	740.523	2.8	PE(36:4)	C41H75NO8P
778	742.539	2.8	PE(36:3)	C41H77NO8P
779	744.554	2.8	PE(36:2)	C41H79O8NP
780	746.57	2.8	PE(36:1)	C41H81O8NP
781	748.586	2.8	PE(36:0)	C41H83NO8P
782	756.46	2.8	PE(38:10)	C43H67NO8P
783	758.476	2.8	PE(38:9)	C43H69NO8P
784	760.492	2.8	PE(38:8)	C43H71NO8P
785	762.507	2.8	PE(38:7)	C43H73NO8P
786	764.523	2.8	PE(38:6)	C43H75O8NP
787	766.539	2.8	PE(38:5)	C43H77NO8P
788	768.554	2.8	PE(38:4)	C43H79O8NP
789	770.57	2.8	PE(38:3)	C43H81NO8P
790	772.586	2.8	PE(38:2)	C43H83O8NP
791	774.601	2.8	PE(38:1)	C43H85O8NP
792	776.617	2.8	PE(38:0)	C43H87NO8P
793	782.476	2.8	PE(40:11)	C45H69NO8P
794	784.492	2.8	PE(40:10)	C45H71NO8P
795	786.507	2.8	PE(40:9)	C45H73O8NP
796	788.523	2.8	PE(40:8)	C45H75O8NP
797	790.539	2.8	PE(40:7)	C45H77NO8P
798	792.554	2.8	PE(40:6)	C45H79O8NP
799	794.57	2.8	PE(40:5)	C45H81O8NP
800	796.586	2.8	PE(40:4)	C45H83NO8P
801	798.601	2.8	PE(40:3)	C45H85O8NP
802	800.617	2.8	PE(40:2)	C45H87NO8P
803	802.633	2.8	PE(40:1)	C45H89NO8P
804	804.648	2.8	PE(40:0)	C45H91NO8P
805	810.507	2.8	PE(42:11)	C47H73NO8P
806	812.523	2.8	PE(42:10)	C47H75O8NP
807	814.539	2.8	PE(42:9)	C47H77O8NP
808	816.554	2.8	PE(42:8)	C47H79NO8P
809	818.57	2.8	PE(42:7)	C47H81O8NP
810	820.586	2.8	PE(42:6)	C47H83NO8P
811	822.601	2.8	PE(42:5)	C47H85O8NP
812	824.617	2.8	PE(42:4)	C47H87O8NP
813	826.633	2.8	PE(42:3)	C47H89O8NP
814	828.648	2.8	PE(42:2)	C47H91O8NP
815	830.664	2.8	PE(42:1)	C47H93O8NP
816	832.68	2.8	PE(42:0)	C47H95NO8P
817	836.523	2.8	PE(44:12)	C49H75NO8P
818	838.539	2.8	PE(44:11)	C49H77O8NP
819	840.554	2.8	PE(44:10)	C49H79O8NP
820	842.57	2.8	PE(44:9)	C49H81O8NP
821	844.586	2.8	PE(44:8)	C49H83O8NP
822	846.601	2.8	PE(44:7)	C49H85NO8P
823	848.617	2.8	PE(44:6)	C49H87O8NP
824	850.633	2.8	PE(44:5)	C49H89NO8P
825	852.648	2.8	PE(44:4)	C49H91NO8P
826	854.664	2.8	PE(44:3)	C49H93NO8P
827	856.68	2.8	PE(44:2)	C49H95O8NP
828	858.695	2.8	PE(44:1)	C49H97NO8P
829	860.711	2.8	PE(44:0)	C49H99NO8P
830	878.664	2.8	PE(46:5)	C51H93O8NP
831	880.68	2.8	PE(46:4)	C51H95O8NP
832	882.695	2.8	PE(46:3)	C51H97O8NP
833	884.711	2.8	PE(46:2)	C51H99O8NP
834	886.726	2.8	PE(46:1)	C51H101O8NP
835	888.742	2.8	PE(46:0)	C51H103O8NP
836	904.68	2.8	PE(48:6)	C53H95O8NP
837	906.695	2.8	PE(48:5)	C53H97O8NP
838	908.711	2.8	PE(48:4)	C53H99O8NP
839	910.726	2.8	PE(48:3)	C53H101O8NP
840	912.742	2.8	PE(48:2)	C53H103O8NP
841	914.758	2.8	PE(48:1)	C53H105O8NP
842	916.773	2.8	PE(48:0)	C53H107O8NP
843	942.789	2.8	PE(50:1)	C55H109O8NP
844	944.805	2.8	PE(50:0)	C55H111O8NP
845	717.591	7.7	SM(d35:1)_PI	C40H82N2O6P
846	538.387	8.8	LPC(19:0)_PI	C27H57NO7P
847	552.536	1.3	Cer(d35:1)_PI	C35H70NO3
848	444.333	9	MGTA(14:1)	C24H46O6N
849	446.348	9	MGTA(14:0)	C24H48O6N
850	466.317	9	MGTA(16:4)	C26H44O6N
851	468.333	9	MGTA(16:3)	C26H46O6N
852	470.348	9	MGTA(16:2)	C26H48O6N
853	472.364	9	MGTA(16:1)	C26H50O6N
854	474.38	9	MGTA(16:0)	C26H52O6N
855	492.333	9	MGTA(18:5)	C28H46O6N
856	494.348	9	MGTA(18:4)	C28H48O6N
857	496.364	9	MGTA(18:3)	C28H50O6N
858	498.379	9	MGTA(18:2)	C28H52O6N
859	500.395	9	MGTA(18:1)	C28H54O6N
860	502.411	9	MGTA(18:0)	C28H56O6N
861	520.364	9	MGTA(20:5)	C30H50O6N
862	522.379	9	MGTA(20:4)	C30H52O6N
863	524.395	9	MGTA(20:3)	C30H54O6N
864	526.411	9	MGTA(20:2)	C30H56O6N
865	528.426	9	MGTA(20:1)	C30H58O6N
866	530.442	9	MGTA(20:0)	C30H60O6N
867	552.426	9	MGTA(22:6)	C32H58O6N
868	554.442	9	MGTA(22:5)	C32H60O6N
869	556.458	9	MGTA(22:1)	C32H62O6N
870	558.473	9	MGTA(22:0)	C32H64O6N
871	584.489	9	MGTA(24:1)	C34H66O6N
872	586.505	9	MGTA(24:0)	C34H68O6N
873	614.536	9	MGTA(26:0)	C36H72O6N
874	462.343	1.3	Glucosyl sphingosine	C24H48NO7
875	642.494	1.3	GlcCer(d14:2(4E,6E)/16:0)	C36H68NO8
876	644.51	1.3	GlcCer(d18:1/12:0)_GlcCer(d14:1/16:0)	C36H70NO8
877	664.624	1.3	GlcCer(d18:2/24:0(2OH[R]))	C42H82NO4
878	668.51	1.3	GlcCer(d14:2/18:1)	C38H70NO8
879	670.526	1.3	GlcCer(d14:1/18:1)_GlcCer(d14:2/18:0)	C38H72NO8
880	672.541	1.3	GlcCer(d18:1/14:0)_GlcCer(d14:1/18:0)	C38H74NO8
881	674.557	1.3	GlcCer(d18:0/14:0)	C38H76NO8
882	684.541	1.3	GlcCer(d15:2/18:0)	C39H74NO8
883	686.521	1.3	GlcCer(d14:2/18:0(2OH))_GlcCer(d15:1/18:0)	C38H72NO9
884	698.557	1.3	GlcCer(d18:2/16:0)_GlcCer(d14:2/20:0)_GlcCer(d16:2/18:0)_GalCer(d18:2/16:0)	C40H76NO8
885	700.573	1.3	GlcCer(d18:1/16:0)_GlcCer(d14:1/20:0)_GlcCer(d16:1/18:0)_GalCer(d18:1/16:0)	C40H78NO8
886	702.588	1.3	GlcCer(d18:0/16:0)_GalCer(d18:0/16:0)	C40H80NO8
887	712.573	1.3	GlcCer(d15:2/20:0)	C41H78NO8
888	714.552	1.3	GlcCer(d14:2/20:0(2OH))_GlcCer(d18:2/16:0(2OH[R]))_GlcCer(d18:2/16:0(2OH[R]))	C40H76NO9
889	714.588	1.3	GlcCer(d15:1/20:0)	C41H80NO8
890	716.568	1.3	GlcCer(d18:1/16:0(2OH[R]))_GlcCer(d14:1/20:0(2OH))	C40H78NO9
891	718.583	1.3	GlcCer(d18:0/16:0(2OH[R]))	C40H80NO9
892	726.588	1.3	GlcCer(d18:1/18:1)_GlcCer(d14:2/22:0)_GlcCer(d16:2/20:0)	C42H80NO8
893	728.568	1.3	GlcCer(d18:2/17:0(2OH[R]))_GlcCer(d15:2(4E,6E)/20:0(2OH))	C41H78NO9
894	728.604	1.3	GalCer(d18:1/18:0)_GlcCer(d16:1/20:0)_GlcCer(d18:1/18:0)_GlcCer(d18:0/18:1(9Z))_GlcCer(d14:1/22:0)	C42H82NO8
895	730.62	1.3	GlcCer(d18:0/18:0)	C42H84NO8
896	732.563	1.3	GlcCer(t18:1/16:0(2OH[S]))	C40H78NO10
897	740.604	1.3	GlcCer(d15:2/22:0)	C43H82NO8
898	742.583	1.3	GlcCer(d15:1/22:0)_GlcCer(d16:2/20:0(2OH))GlcCer(d14:1/22:1(13Z)(2OH))_GlcCer(d18:2/18:0(2OH[R]))_GlcCer(d18:2/18:0(2OH[R]))	C42H80NO9
899	744.599	1.3	GlcCer(d16:1/20:0(2OH))_GlcCer(d14:1/22:0(2OH))_GlcCer(d18:1/18:0(2OH[R]))_GlcCer(d18:1/18:0(2OH[R]))	C42H82NO9
900	752.604	1.3	GlcCer(d18:2/20:1)	C44H82NO8
901	754.583	1.3	GalCer(d18:2(9Me)/18:1(2OH[S]))_GlcCer(d18:2(9Me)/18:1(2OH[S]))	C43H80NO9
902	754.62	1.3	GalCer(d18:2/20:0)_GlcCer(d16:2/22:0)_GlcCer(d14:2/24:0)_GlcCer(d14:1/24:1)_GlcCer(d18:2/20:0)	C44H84NO8
903	756.599	1.3	GlcCer(d18:2(9Me)/18:0(2OH[S]))_GlcCer(d18:2/19:0(2OH[R]))_GlcCer(d15:2/22:0(2OH))	C43H82NO9
904	756.635	1.3	GlcCer(d18:1/20:0)_GlcCer(d16:1/22:0)_GlcCer(d14:1/24:0)_GalCer(d18:1/20:0)_GalCer(d16:1/22:0)	C44H86NO8
905	758.615	1.3	GlcCer(d21:1(9Me)/15:0(2OH[R]))	C43H84NO9
906	758.651	1.3	GlcCer(d18:0/20:0)_GalCer(d18:0/20:0)	C44H88NO8
907	760.594	1.3	GlcCer(t18:1/18:0(2OH[S]))	C42H82NO10
908	768.635	1.3	GlcCer(d18:2/21:0)_GalCer(d18:2/21:0)	C45H86NO8
909	770.615	1.3	GlcCer(d18:2/20:0(2OH[R]))_GlcCer(d18:2/20:0(2OH[R]))_GlcCer(d14:1/24:1(15Z)(2OH))_GlcCer(d14:2/24:0(2OH))_GlcCer(d16:2/22:0(2OH))	C44H84NO9
910	770.651	1.3	GlcCer(d16:1/23:0)_GalCer(d16:1/23:0)	C45H88NO8
911	772.63	1.3	GlcCer(d18:1/20:0(2OH[R]))_GlcCer(d14:1/24:0(2OH))_GlcCer(d16:1/22:0(2OH))	C44H86NO9
912	774.646	1.3	GlcCer(d18:0/20:0(2OH[R]))	C44H88NO9
913	782.651	1.3	GlcCer(d18:2/22:0)_GlcCer(d16:2/24:0)_GalCer(d18:2/22:0)	C46H88NO8
914	784.63	1.3	GlcCer(d18:2/21:0(2OH[R]))	C45H86NO9
915	784.667	1.3	GlcCer(d18:1/22:0)_GlcCer(d16:1/24:0)_GalCer(d18:1/22:0)	C46H90NO8
916	786.646	1.3	GlcCer(d18:1/21:0(2OH[R]))_GlcCer(d18:1/21:0(2OH[R]))	C45H88NO9
917	786.682	1.3	GlcCer(d18:0/22:0)_GalCer(d18:0/22:0)	C46H92NO8
918	788.625	1.3	GlcCer(t18:1/20:0(2OH[S]))	C44H86NO10
919	796.667	1.3	GalCer(d18:2/23:0)_GlcCer(d18:2/23:0)	C47H90NO8
920	798.646	1.3	GlcCer(d16:2/24:0(2OH))_GlcCer(d18:2/22:0(2OH[R]))	C46H88NO9
921	798.682	1.3	GlcCer(d18:1/23:0)_GalCer(d18:1/23:0)	C47H92NO8
922	800.662	1.3	GlcCer(d18:1/22:0(2OH[R]))_GlcCer(d18:1/22:0(2OH[R]))	C46H90NO9
923	806.563	1.3	LacCer(d18:1/12:0)_LacCer(d14:1/16:0)	C42H80NO13
924	810.682	1.3	GlcCer(d18:1/24:1)_GalCer(d18:1/24:1)	C48H92NO8
925	812.698	1.3	GlcCer(d18:1/24:0)_GlcCer(d18:0/24:1)_GalCer(d18:1/24:0)	C48H94NO8
926	814.714	1.3	GlcCer(d18:0/24:0)_GalCer(d18:0/24:0)	C48H96NO8
927	816.656	1.3	GlcCer(t18:1/22:0(2OH[S]))	C46H90NO10
928	826.677	1.3	GlcCer(d18:2/24:0(2OH[R]))_GlcCer(d18:2/24:0(2OH[R]))	C48H92NO9
929	828.693	1.3	GlcCer(d18:1/24:0(2OH[R]))_GlcCer(d18:1/24:0(2OH[R]))	C48H94NO9
930	834.594	1.3	LacCer(d18:1/14:0)	C44H84NO13
931	836.61	1.3	LacCer(d18:0/14:0)_LacCer(d14:0/18:0)	C44H86NO13
932	838.714	1.3	GlcCer(d18:1/26:1)_GalCer(d18:1/26:1)	C50H96NO8
933	840.693	1.3	GlcCer(d18:2/25:0(2OH[R]))	C49H94NO9
934	840.729	1.3	GlcCer(d18:1/26:0)_GlcCer(d18:0/26:1)_GalCer(d18:1/26:0)_GalCer(d18:0/26:1)	C50H98NO8
935	842.745	1.3	GlcCer(d18:0/26:0)_GalCer(d18:0/26:0)	C50H100NO8
936	844.688	1.3	GlcCer(t18:1/24:0(2OH[R]))	C48H94NO10
937	858.703	1.3	GlcCer(d18:1/25:0(2OH[R]))	C49H96NO10
938	862.626	1.3	LacCer(d18:1/16:0)	C46H88NO13
939	864.641	1.3	LacCer(d18:0/16:0)	C46H90NO13
940	872.719	1.3	GlcCer(t18:1/26:0(2OH[R]))	C50H98NO10
941	888.641	1.3	LacCer(d18:1/18:1)	C48H90NO13
942	890.657	1.3	LacCer(d18:1/18:0)_LacCer(d18:0/18:1)	C48H92NO13
943	892.673	1.3	LacCer(d18:0/18:0)	C48H94NO13
944	918.688	1.3	LacCer(d18:1/20:0)	C50H96NO13
945	920.704	1.3	LacCer(d18:0/20:0)	C50H98NO13
946	938.657	1.3	FMC-5(d18:1/18:0)	C52H92NO13
947	946.719	1.3	LacCer(d18:1/22:0)	C52H100NO13
948	948.735	1.3	LacCer(d18:0/22:0)	C52H102NO13
949	972.735	1.3	LacCer(d18:1/24:1)	C54H102NO13
950	974.751	1.3	LacCer(d18:1/24:0)_LacCer(d18:0/24:1)	C54H104NO13
951	976.766	1.3	LacCer(d18:0/24:0)	C54H106NO13
952	1000.77	1.3	LacCer(d18:1/26:1)	C56H106NO13
953	1002.78	1.3	LacCer(d18:1/26:0)_LacCer(d18:0/26:1)	C56H108NO13
954	1004.8	1.3	LacCer(d18:0/26:0)	C56H110NO13
955	682.526	5.8	DGCC(28:2)	C39H72NO8
956	684.541	5.8	DGCC(28:1)	C39H74NO8
957	686.557	5.8	DGCC(28:0)	C39H76NO8
958	704.51	5.8	DGCC(30:5)	C41H70NO8
959	706.526	5.8	DGCC(30:4)	C41H72NO8
960	708.541	5.8	DGCC(30:3)	C41H74NO8
961	710.557	5.8	DGCC(30:2)	C41H76NO8
962	712.573	5.8	DGCC(30:1)	C41H78NO8
963	714.588	5.8	DGCC(30:0)	C41H80NO8
964	712.479	5.8	DGCC(32:8)	C42H66NO8
965	714.494	5.8	DGCC(32:7)	C42H68NO8
966	716.51	5.8	DGCC(32:6)	C42H70NO8
967	718.526	5.8	DGCC(32:5)	C42H72NO8
968	720.541	5.8	DGCC(32:4)	C42H74NO8
969	722.557	5.8	DGCC(32:3)	C42H76NO8
970	724.573	5.8	DGCC(32:2)	C42H78NO8
971	726.588	5.8	DGCC(32:1)	C42H80NO8
972	728.604	5.8	DGCC(32:0)	C42H82NO8
973	738.494	5.8	DGCC(34:9)	C44H68NO8
974	740.51	5.8	DGCC(34:8)	C44H70NO8
975	742.526	5.8	DGCC(34:7)	C44H72NO8
976	744.541	5.8	DGCC(34:6)	C44H74NO8
977	746.557	5.8	DGCC(34:5)	C44H76NO8
978	748.573	5.8	DGCC(34:4)	C44H78NO8
979	750.588	5.8	DGCC(34:3)	C44H80NO8
980	752.604	5.8	DGCC(34:2)	C44H82NO8
981	754.62	5.8	DGCC(34:1)	C44H84NO8
982	756.635	5.8	DGCC(34:0)	C44H86NO8
983	764.51	5.8	DGCC(36:10)	C46H70NO8
984	766.526	5.8	DGCC(36:9)	C46H72NO8
985	768.541	5.8	DGCC(36:8)	C46H74NO8
986	770.557	5.8	DGCC(36:7)	C46H76NO8
987	772.573	5.8	DGCC(36:6)	C46H78NO8
988	774.588	5.8	DGCC(36:5)	C46H80NO8
989	776.604	5.8	DGCC(36:4)	C46H82NO8
990	778.62	5.8	DGCC(36:3)	C46H84NO8
991	780.635	5.8	DGCC(36:2)	C46H86NO8
992	782.651	5.8	DGCC(36:1)	C46H88NO8
993	784.667	5.8	DGCC(36:0)	C46H90NO8
994	792.541	5.8	DGCC(38:10)	C48H74NO8
995	794.557	5.8	DGCC(38:9)	C48H76NO8
996	796.573	5.8	DGCC(38:8)	C48H78NO8
997	798.588	5.8	DGCC(38:7)	C48H80NO8
998	800.604	5.8	DGCC(38:6)	C48H82NO8
999	802.62	5.8	DGCC(38:5)	C48H84NO8
1000	804.635	5.8	DGCC(38:4)	C48H86NO8
1001	806.651	5.8	DGCC(38:3)	C48H88NO8
1002	808.667	5.8	DGCC(38:2)	C48H90NO8
1003	810.682	5.8	DGCC(38:1)	C48H92NO8
1004	812.698	5.8	DGCC(38:0)	C48H94NO8
1005	818.557	5.8	DGCC(40:11)	C50H76NO8
1006	820.573	5.8	DGCC(40:10)	C50H78NO8
1007	822.588	5.8	DGCC(40:9)	C50H80NO8
1008	824.604	5.8	DGCC(40:8)	C50H82NO8
1009	826.62	5.8	DGCC(40:7)	C50H84NO8
1010	828.635	5.8	DGCC(40:6)	C50H86NO8
1011	830.651	5.8	DGCC(40:5)	C50H88NO8
1012	832.667	5.8	DGCC(40:4)	C50H90NO8
1013	834.682	5.8	DGCC(40:3)	C50H92NO8
1014	836.698	5.8	DGCC(40:2)	C50H94NO8
1015	838.714	5.8	DGCC(40:1)	C50H96NO8
1016	840.729	5.8	DGCC(40:0)	C50H98NO8
1017	846.588	5.8	DGCC(42:11)	C52H80NO8
1018	848.604	5.8	DGCC(42:10)	C52H82NO8
1019	850.62	5.8	DGCC(42:9)	C52H84NO8
1020	852.635	5.8	DGCC(42:8)	C52H86NO8
1021	854.651	5.8	DGCC(42:7)	C52H88NO8
1022	856.667	5.8	DGCC(42:6)	C52H90NO8
1023	858.682	5.8	DGCC(42:5)	C52H92NO8
1024	860.698	5.8	DGCC(42:4)	C52H94NO8
1025	862.714	5.8	DGCC(42:3)	C52H96NO8
1026	864.729	5.8	DGCC(42:2)	C52H98NO8
1027	866.745	5.8	DGCC(42:1)	C52H100NO8
1028	868.761	5.8	DGCC(42:0)	C52H102NO8
1029	872.604	5.8	DGCC(44:12)	C54H82NO8
1030	874.62	5.8	DGCC(44:11)	C54H84NO8
1031	876.635	5.8	DGCC(44:10)	C54H86NO8
1032	878.651	5.8	DGCC(44:9)	C54H88NO8
1033	880.667	5.8	DGCC(44:8)	C54H90NO8
1034	882.682	5.8	DGCC(44:7)	C54H92NO8
1035	884.698	5.8	DGCC(44:6)	C54H94NO8
1036	886.714	5.8	DGCC(44:5)	C54H96NO8
1037	888.729	5.8	DGCC(44:4)	C54H98NO8
1038	890.745	5.8	DGCC(44:3)	C54H100NO8
1039	892.761	5.8	DGCC(44:2)	C54H102NO8
1040	894.776	5.8	DGCC(44:1)	C54H104NO8
1041	896.792	5.8	DGCC(44:0)	C54H106NO8
1042	914.745	5.8	DGCC(46:5)	C56H100NO8
1043	916.761	5.8	DGCC(46:4)	C56H102NO8
1044	918.776	5.8	DGCC(46:3)	C56H104NO8
1045	920.792	5.8	DGCC(46:2)	C56H106NO8
1046	922.807	5.8	DGCC(46:1)	C56H108NO8
1047	924.823	5.8	DGCC(46:0)	C56H110NO8
1048	940.761	5.8	DGCC(48:6)	C58H102NO8
1049	942.776	5.8	DGCC(48:5)	C58H104NO8
1050	944.792	5.8	DGCC(48:4)	C58H106NO8
1051	946.807	5.8	DGCC(48:3)	C58H108NO8
1052	948.823	5.8	DGCC(48:2)	C58H110NO8
1053	950.839	5.8	DGCC(48:1)	C58H112NO8
1054	952.854	5.8	DGCC(48:0)	C58H114NO8
1055	978.87	5.8	DGCC(50:1)	C60H116NO8
1056	980.886	5.8	DGCC(50:0)	C60H118NO8
1057	779.562	6.6	PDPT(34:0)	C42H84O8PS
1058	777.547	6.6	PDPT(34:1)	C42H82O8PS
1059	795.5	6.6	PDPT(36:6)	C44H76O8PS
1060	797.516	6.6	PDPT(36:5)	C44H78O8PS
1061	799.531	6.6	PDPT(36:4)	C44H80O8PS
1062	801.547	6.6	PDPT(36:3)	C44H82O8PS
1063	803.562	6.6	PDPT(36:2)	C44H84O8PS
1064	805.578	6.6	PDPT(36:1)	C44H86O8PS
1065	807.594	6.6	PDPT(36:0)	C44H88O8PS
1066	835.625	6.6	PDPT(38:0)	C46H92O8PS
1067	833.609	6.6	PDPT(38:1)	C46H90O8PS
1068	823.531	6.6	PDPT(38:6)	C46H80O8PS
1069	849.547	6.6	PDPT(40:7)	C48H82O8PS
1070	895.531	6.6	PDPT(44:12)	C52H80O8PS
