# Supplementary material for: The Polar Lipidome of Cultured Emiliania huxleyi: A Source of Bioactive Lipids with Relevance for Biotechnological Applications
Source: Biomolecules. 2020 Oct 12;10(10):1434. doi: 10.3390/biom10101434 (PMC7650762; doi:10.3390/biom10101434)
Supplement: Supplementary file 1 [file biomolecules-10-01434-s001.zip › Supplementary Table S2.xlsx]

## Sheet: mzmine_negative
Article
The polar lipidome of cultured Emiliania huxleyi: a source of bioactive lipids with relevance for biotechnological applications
Susana S. Aveiro, Tânia Melo, Ana Figueiredo, Pedro Domingues, Hugo Pereira, Inês B. Maia, Joana Silva, M. Rosário Domingues, Cláudia Nunes, Ana S. P. Moreira
Suplementary Table S2. In-house database used for peak identification in MZmine (negative mode).
ID	theoretical m/z	RT[min]	Identification	Formula
1	735.435	1.1	SQDG(28:1)	C37H67O12S
2	737.451	1.1	SQDG(28:0)	C37H69O12S
3	755.404	1.1	SQDG(30:5)	C39H63O12S
4	757.42	1.1	SQDG(30:4)	C39H65O12S
5	759.435	1.1	SQDG(30:3)	C39H67O12S
6	761.451	1.1	SQDG(30:2)	C39H69O12S
7	763.467	1.1	SQDG(30:1)	C39H71O12S
8	765.482	1.1	SQDG(30:0)	C39H73O12S
9	777.388	1.1	SQDG(32:8)	C41H61O12S
10	779.404	1.1	SQDG(32:7)	C41H63O12S
11	781.42	1.1	SQDG(32:6)	C41H65O12S
12	783.435	1.1	SQDG(32:5)	C41H67O12S
13	785.451	1.1	SQDG(32:4)	C41H69O12S
14	787.467	1.1	SQDG(32:3)	C41H71O12S
15	789.482	1.1	SQDG(32:2)	C41H73O12S
16	791.498	1.1	SQDG(32:1)	C41H75O12S
17	793.514	1.1	SQDG(32:0)	C41H77O12S
18	803.404	1.1	SQDG(34:9)	C43H63O12S
19	805.42	1.1	SQDG(34:8)	C43H65O12S
20	807.435	1.1	SQDG(34:7)	C43H67O12S
21	809.451	1.1	SQDG(34:6)	C43H69O12S
22	811.467	1.1	SQDG(34:5)	C43H71O12S
23	813.482	1.1	SQDG(34:4)	C43H73O12S
24	815.498	1.1	SQDG(34:3)	C43H75O12S
25	817.514	1.1	SQDG(34:2)	C43H77O12S
26	819.529	1.1	SQDG(34:1)	C43H79O12S
27	821.545	1.1	SQDG(34:0)	C43H81O12S
28	829.42	1.1	SQDG(36:10)	C45H65O12S
29	831.435	1.1	SQDG(36:9)	C45H67O12S
30	833.451	1.1	SQDG(36:8)	C45H69O12S
31	835.467	1.1	SQDG(36:7)	C45H71O12S
32	837.482	1.1	SQDG(36:6)	C45H73O12S
33	839.498	1.1	SQDG(36:5)	C45H75O12S
34	841.514	1.1	SQDG(36:4)	C45H77O12S
35	843.529	1.1	SQDG(36:3)	C45H79O12S
36	845.545	1.1	SQDG(36:2)	C45H81O12S
37	847.561	1.1	SQDG(36:1)	C45H83O12S
38	849.576	1.1	SQDG(36:0)	C45H85O12S
39	855.435	1.1	SQDG(38:11)	C47H67O12S
40	857.451	1.1	SQDG(38:10)	C47H69O12S
41	859.467	1.1	SQDG(38:9)	C47H71O12S
42	861.482	1.1	SQDG(38:8)	C47H73O12S
43	863.498	1.1	SQDG(38:7)	C47H75O12S
44	865.514	1.1	SQDG(38:6)	C47H77O12S
45	867.529	1.1	SQDG(38:5)	C47H79O12S
46	869.545	1.1	SQDG(38:4)	C47H81O12S
47	871.561	1.1	SQDG(38:3)	C47H83O12S
48	873.576	1.1	SQDG(38:2)	C47H85O12S
49	875.592	1.1	SQDG(38:1)	C47H87O12S
50	877.607	1.1	SQDG(38:0)	C47H89O12S
51	883.467	1.1	SQDG(40:11)	C49H71O12S
52	885.482	1.1	SQDG(40:10)	C49H73O12S
53	887.498	1.1	SQDG(40:9)	C49H75O12S
54	889.514	1.1	SQDG(40:8)	C49H77O12S
55	891.529	1.1	SQDG(40:7)	C49H79O12S
56	893.545	1.1	SQDG(40:6)	C49H81O12S
57	895.561	1.1	SQDG(40:5)	C49H83O12S
58	897.576	1.1	SQDG(40:4)	C49H85O12S
59	899.592	1.1	SQDG(40:3)	C49H87O12S
60	901.607	1.1	SQDG(40:2)	C49H89O12S
61	903.623	1.1	SQDG(40:1)	C49H91O12S
62	905.639	1.1	SQDG(40:0)	C49H93O12S
63	911.498	1.1	SQDG(42:11)	C51H75O12S
64	913.514	1.1	SQDG(42:10)	C51H77O12S
65	915.529	1.1	SQDG(42:9)	C51H79O12S
66	917.545	1.1	SQDG(42:8)	C51H81O12S
67	919.561	1.1	SQDG(42:7)	C51H83O12S
68	921.576	1.1	SQDG(42:6)	C51H85O12S
69	923.592	1.1	SQDG(42:5)	C51H87O12S
70	925.607	1.1	SQDG(42:4)	C51H89O12S
71	927.623	1.1	SQDG(42:3)	C51H91O12S
72	929.639	1.1	SQDG(42:2)	C51H93O12S
73	931.654	1.1	SQDG(42:1)	C51H95O12S
74	933.67	1.1	SQDG(42:0)	C51H97O12S
75	937.514	1.1	SQDG(44:12)	C53H77O12S
76	939.529	1.1	SQDG(44:11)	C53H79O12S
77	941.545	1.1	SQDG(44:10)	C53H81O12S
78	943.561	1.1	SQDG(44:9)	C53H83O12S
79	945.576	1.1	SQDG(44:8)	C53H85O12S
80	947.592	1.1	SQDG(44:7)	C53H87O12S
81	949.607	1.1	SQDG(44:6)	C53H89O12S
82	951.623	1.1	SQDG(44:5)	C53H91O12S
83	953.639	1.1	SQDG(44:4)	C53H93O12S
84	955.654	1.1	SQDG(44:3)	C53H95O12S
85	957.67	1.1	SQDG(44:2)	C53H97O12S
86	959.686	1.1	SQDG(44:1)	C53H99O12S
87	961.701	1.1	SQDG(44:0)	C53H101O12S
88	979.654	1.1	SQDG(46:5)	C55H95O12S
89	981.67	1.1	SQDG(46:4)	C55H97O12S
90	983.686	1.1	SQDG(46:3)	C55H99O12S
91	985.701	1.1	SQDG(46:2)	C55H101O12S
92	987.717	1.1	SQDG(46:1)	C55H103O12S
93	989.733	1.1	SQDG(46:0)	C55H105O12S
94	1005.67	1.1	SQDG(48:6)	C57H97O12S
95	1007.69	1.1	SQDG(48:5)	C57H99O12S
96	1009.7	1.1	SQDG(48:4)	C57H101O12S
97	1011.72	1.1	SQDG(48:3)	C57H103O12S
98	1013.73	1.1	SQDG(48:2)	C57H105O12S
99	1015.75	1.1	SQDG(48:1)	C57H107O12S
100	1017.76	1.1	SQDG(48:0)	C57H109O12S
101	1043.78	1.1	SQDG(50:1)	C59H111O12S
102	1045.8	1.1	SQDG(50:0)	C59H113O12S
103	422.231	3.8	LPE(14:1)	C19H37NO7P
104	424.246	3.8	LPE(14:0)	C19H39NO7P
105	444.215	3.8	LPE(16:4)	C21H35NO7P
106	446.231	3.8	LPE(16:3)	C21H37NO7P
107	448.246	3.8	LPE(16:2)	C21H39NO7P
108	450.262	3.8	LPE(16:1)	C21H41NO7P
109	452.278	3.8	LPE(16:0)	C21H43NO7P
110	470.231	3.8	LPE(18:5)	C23H37NO7P
111	472.246	3.8	LPE(18:4)	C23H39NO7P
112	474.262	3.8	LPE(18:3)	C23H41NO7P
113	476.278	3.8	LPE(18:2)	C23H43NO7P
114	478.293	3.8	LPE(18:1)	C23H45NO7P
115	480.309	3.8	LPE(18:0)	C23H47NO7P
116	498.262	3.8	LPE(20:5)	C25H41NO7P
117	500.278	3.8	LPE(20:4)	C25H43NO7P
118	502.293	3.8	LPE(20:3)	C25H45NO7P
119	504.309	3.8	LPE(20:2)	C25H47NO7P
120	506.325	3.8	LPE(20:1)	C25H49NO7P
121	508.34	3.8	LPE(20:0)	C25H51NO7P
122	524.278	3.8	LPE(22:6)	C27H43NO7P
123	526.293	3.8	LPE(22:5)	C27H45NO7P
124	534.356	3.8	LPE(22:1)	C27H53NO7P
125	536.372	3.8	LPE(22:0)	C27H55NO7P
126	562.387	3.8	LPE(24:1)	C29H57NO7P
127	564.403	3.8	LPE(24:0)	C29H59NO7P
128	592.434	3.8	LPE(26:0)	C31H63NO7P
129	453.225	1.3	LPG(14:1)	C20H38O9P
130	455.241	1.3	LPG(14:0)	C20H40O9P
131	475.21	1.3	LPG(16:4)	C22H36O9P
132	477.225	1.3	LPG(16:3)	C22H38O9P
133	479.241	1.3	LPG(16:2)	C22H40O9P
134	481.257	1.3	LPG(16:1)	C22H42O9P
135	483.272	1.3	LPG(16:0)	C22H44O9P
136	501.225	1.3	LPG(18:5)	C24H38O9P
137	503.241	1.3	LPG(18:4)	C24H40O9P
138	505.257	1.3	LPG(18:3)	C24H42O9P
139	507.272	1.3	LPG(18:2)	C24H44O9P
140	509.288	1.3	LPG(18:1)	C24H46O9P
141	511.304	1.3	LPG(18:0)	C24H48O9P
142	529.257	1.3	LPG(20:5)	C26H42O9P
143	531.272	1.3	LPG(20:4)	C26H44O9P
144	533.288	1.3	LPG(20:3)	C26H46O9P
145	535.304	1.3	LPG(20:2)	C26H48O9P
146	537.319	1.3	LPG(20:1)	C26H50O9P
147	539.335	1.3	LPG(20:0)	C26H52O9P
148	555.272	1.3	LPG(22:6)	C28H44O9P
149	557.288	1.3	LPG(22:5)	C28H46O9P
150	565.351	1.3	LPG(22:1)	C28H54O9P
151	567.366	1.3	LPG(22:0)	C28H56O9P
152	593.382	1.3	LPG(24:1)	C30H58O9P
153	595.397	1.3	LPG(24:0)	C30H60O9P
154	623.429	1.3	LPG(26:0)	C32H64O9P
155	541.241	1.3	LPI(14:1)	C23H42O12P
156	543.257	1.3	LPI(14:0)	C23H44O12P
157	563.226	1.3	LPI(16:4)	C25H40O12P
158	565.241	1.3	LPI(16:3)	C25H42O12P
159	567.257	1.3	LPI(16:2)	C25H44O12P
160	569.273	1.3	LPI(16:1)	C25H46O12P
161	571.288	1.3	LPI(16:0)	C25H48O12P
162	589.241	1.3	LPI(18:5)	C27H42O12P
163	591.257	1.3	LPI(18:4)	C27H44O12P
164	593.273	1.3	LPI(18:3)	C27H46O12P
165	595.288	1.3	LPI(18:2)	C27H48O12P
166	597.304	1.3	LPI(18:1)	C27H50O12P
167	599.32	1.3	LPI(18:0)	C27H52O12P
168	617.273	1.3	LPI(20:5)	C29H46O12P
169	619.288	1.3	LPI(20:4)	C29H48O12P
170	621.304	1.3	LPI(20:3)	C29H50O12P
171	623.32	1.3	LPI(20:2)	C29H52O12P
172	625.335	1.3	LPI(20:1)	C29H54O12P
173	627.351	1.3	LPI(20:0)	C29H56O12P
174	643.288	1.3	LPI(22:6)	C31H48O12P
175	645.304	1.3	LPI(22:5)	C31H50O12P
176	653.367	1.3	LPI(22:1)	C31H58O12P
177	655.382	1.3	LPI(22:0)	C31H60O12P
178	681.398	1.3	LPI(24:1)	C33H62O12P
179	683.414	1.3	LPI(24:0)	C33H64O12P
180	711.445	1.3	LPI(26:0)	C35H68O12P
181	379.188568	10	LPA(14:1)	C17H32O7P
182	381.204	10	LPA(14:0)	C17H34O7P
183	401.173	10	LPA(16:4)	C19H30O7P
184	403.189	10	LPA(16:3)	C19H32O7P
185	405.204	10	LPA(16:2)	C19H34O7P
186	407.22	10	LPA(16:1)	C19H36O7P
187	409.236	10	LPA(16:0)	C19H38O7P
188	427.189	10	LPA(18:5)	C21H32O7P
189	429.204	10	LPA(18:4)	C21H34O7P
190	431.22	10	LPA(18:3)	C21H36O7P
191	433.236	10	LPA(18:2)	C21H38O7P
192	435.251	10	LPA(18:1)	C21H40O7P
193	437.267	10	LPA(18:0)	C21H42O7P
194	455.22	10	LPA(20:5)	C23H36O7P
195	457.236	10	LPA(20:4)	C23H38O7P
196	459.251	10	LPA(20:3)	C23H40O7P
197	461.267	10	LPA(20:2)	C23H42O7P
198	463.282	10	LPA(20:1)	C23H44O7P
199	465.298	10	LPA(20:0)	C23H46O7P
200	481.236	10	LPA(22:6)	C25H38O7P
201	483.251	10	LPA(22:5)	C25H40O7P
202	491.314	10	LPA(22:1)	C25H48O7P
203	493.329	10	LPA(22:0)	C25H50O7P
204	519.345	10	LPA(24:1)	C27H52O7P
205	521.361	10	LPA(24:0)	C27H54O7P
206	549.392	10	LPA(26:0)	C29H58O7P
207	589.387	9	PA(28:1)	C31H58O8P
208	591.403	9	PA(28:0)_PI	C31H60O8P
209	609.356	9	PA(30:5)	C33H54O8P
210	611.371	9	PA(30:4)	C33H56O8P
211	613.387	9	PA(30:3)	C33H58O8P
212	615.403	9	PA(30:2)	C33H60O8P
213	617.418	9	PA(30:1)	C33H62O8P
214	619.434	9	PA(30:0)	C33H64O8P
215	631.34	9	PA(32:8)	C35H52O8P
216	633.356	9	PA(32:7)	C35H54O8P
217	635.371	9	PA(32:6)	C35H56O8P
218	637.387	9	PA(32:5)	C35H58O8P
219	639.403	9	PA(32:4)	C35H60O8P
220	641.418	9	PA(32:3)	C35H62O8P
221	643.434	9	PA(32:2)	C35H64O8P
222	645.449533	9	PA(32:1)	C35H66O8P
223	647.465	9	PA(32:0)	C35H68O8P
224	657.356	9	PA(34:9)	C37H54O8P
225	659.371	9	PA(34:8)	C37H56O8P
226	661.387	9	PA(34:7)	C37H58O8P
227	663.403	9	PA(34:6)	C37H60O8P
228	665.418	9	PA(34:5)	C37H62O8P
229	667.434	9	PA(34:4)	C37H64O8P
230	669.45	9	PA(34:3)	C37H66O8P
231	671.465	9	PA(34:2)	C37H68O8P
232	673.481	9	PA(34:1)	C37H70O8P
233	675.496	9	PA(34:0)	C37H72O8P
234	683.371	9	PA(36:10)	C39H56O8P
235	685.387	9	PA(36:9)	C39H58O8P
236	687.403	9	PA(36:8)	C39H60O8P
237	689.418	9	PA(36:7)	C39H62O8P
238	691.434	9	PA(36:6)	C39H64O8P
239	693.45	9	PA(36:5)	C39H66O8P
240	695.465	9	PA(36:4)	C39H68O8P
241	697.481	9	PA(36:3)	C39H70O8P
242	699.496	9	PA(36:2)	C39H72O8P
243	701.512	9	PA(36:1)	C39H74O8P
244	703.528	9	PA(36:0)	C39H76O8P
245	711.403	9	PA(38:10)	C41H60O8P
246	713.418	9	PA(38:9)	C41H62O8P
247	715.434	9	PA(38:8)	C41H64O8P
248	717.45	9	PA(38:7)	C41H66O8P
249	719.465	9	PA(38:6)	C41H68O8P
250	721.481	9	PA(38:5)	C41H70O8P
251	723.496	9	PA(38:4)	C41H72O8P
252	725.512	9	PA(38:3)	C41H74O8P
253	727.528	9	PA(38:2)	C41H76O8P
254	729.543	9	PA(38:1)	C41H78O8P
255	731.559	9	PA(38:0)	C41H80O8P
256	737.418	9	PA(40:11)	C43H62O8P
257	739.434	9	PA(40:10)	C43H64O8P
258	741.45	9	PA(40:9)	C43H66O8P
259	743.465	9	PA(40:8)	C43H68O8P
260	745.481	9	PA(40:7)	C43H70O8P
261	747.496	9	PA(40:6)	C43H72O8P
262	749.512133	9	PA(40:5)	C43H74O8P
263	751.528	9	PA(40:4)	C43H76O8P
264	753.543	9	PA(40:3)	C43H78O8P
265	755.559	9	PA(40:2)	C43H80O8P
266	757.575	9	PA(40:1)	C43H82O8P
267	759.59	9	PA(40:0)	C43H84O8P
268	765.45	9	PA(42:11)	C45H66O8P
269	767.465	9	PA(42:10)	C45H68O8P
270	769.481	9	PA(42:9)	C45H70O8P
271	771.496	9	PA(42:8)	C45H72O8P
272	773.512	9	PA(42:7)	C45H74O8P
273	775.528	9	PA(42:6)	C45H76O8P
274	777.543	9	PA(42:5)	C45H78O8P
275	779.559	9	PA(42:4)	C45H80O8P
276	781.575	9	PA(42:3)	C45H82O8P
277	783.59	9	PA(42:2)	C45H84O8P
278	785.606	9	PA(42:1)	C45H86O8P
279	787.622	9	PA(42:0)	C45H88O8P
280	791.465	9	PA(44:12)	C47H68O8P
281	793.481	9	PA(44:11)	C47H70O8P
282	795.496	9	PA(44:10)	C47H72O8P
283	797.512	9	PA(44:9)	C47H74O8P
284	799.528	9	PA(44:8)	C47H76O8P
285	801.543	9	PA(44:7)	C47H78O8P
286	803.559	9	PA(44:6)	C47H80O8P
287	805.575	9	PA(44:5)	C47H82O8P
288	807.59	9	PA(44:4)	C47H84O8P
289	809.606	9	PA(44:3)	C47H86O8P
290	811.622	9	PA(44:2)	C47H88O8P
291	813.637	9	PA(44:1)	C47H90O8P
292	815.653	9	PA(44:0)	C47H92O8P
293	833.606033	9	PA(46:5)	C49H86O8P
294	835.622	9	PA(46:4)	C49H88O8P
295	837.637	9	PA(46:3)	C49H90O8P
296	839.653	9	PA(46:2)	C49H92O8P
297	841.669	9	PA(46:1)	C49H94O8P
298	843.684	9	PA(46:0)	C49H96O8P
299	859.622	9	PA(48:6)	C51H88O8P
300	861.637	9	PA(48:5)	C51H90O8P
301	863.653	9	PA(48:4)	C51H92O8P
302	865.669	9	PA(48:3)	C51H94O8P
303	867.684	9	PA(48:2)	C51H96O8P
304	869.7	9	PA(48:1)	C51H98O8P
305	871.716	9	PA(48:0)	C51H100O8P
306	897.731	9	PA(50:1)	C53H102O8P
307	899.746883	9	PA(50:0)	C53H104O8P
308	525.237	1.1	SQMG(14:1)	C23H41O11S
309	527.253	1.1	SQMG(14:0)	C23H43O11S
310	547.221	1.1	SQMG(16:4)	C25H39O11S
311	549.237	1.1	SQMG(16:3)	C25H41O11S
312	551.253	1.1	SQMG(16:2)	C25H43O11S
313	553.268	1.1	SQMG(16:1)	C25H45O11S
314	555.284	1.1	SQMG(16:0)	C25H47O11S
315	573.237	1.1	SQMG(18:5)	C27H41O11S
316	575.253	1.1	SQMG(18:4)	C27H43O11S
317	577.268	1.1	SQMG(18:3)	C27H45O11S
318	579.284	1.1	SQMG(18:2)	C27H47O11S
319	581.3	1.1	SQMG(18:1)	C27H49O11S
320	583.315	1.1	SQMG(18:0)	C27H51O11S
321	601.268	1.1	SQMG(20:5)	C29H45O11S
322	603.284	1.1	SQMG(20:4)	C29H47O11S
323	605.3	1.1	SQMG(20:3)	C29H49O11S
324	607.315	1.1	SQMG(20:2)	C29H51O11S
325	609.331	1.1	SQMG(20:1)	C29H53O11S
326	611.347	1.1	SQMG(20:0)	C29H55O11S
327	627.284	1.1	SQMG(22:6)	C31H47O11S
328	629.3	1.1	SQMG(22:5)	C31H49O11S
329	637.362	1.1	SQMG(22:1)	C31H57O11S
330	639.378	1.1	SQMG(22:0)	C31H59O11S
331	665.393	1.1	SQMG(24:1)	C33H61O11S
332	667.409	1.1	SQMG(24:0)	C33H63O11S
333	695.44	1.1	SQMG(26:0)	C35H67O11S
334	630.413	2.8	PE(28:2)	C33H61NO8P
335	632.429	2.8	PE(28:1)	C33H63NO8P
336	634.445	2.8	PE(28:0)_PI	C33H65NO8P
337	654.413	2.8	PE(30:4)	C35H61NO8P
338	656.429	2.8	PE(30:3)	C35H63NO8P
339	658.445	2.8	PE(30:2)	C35H65NO8P
340	660.46	2.8	PE(30:1)	C35H67NO8P
341	662.476	2.8	PE(30:0)	C35H69NO8P
342	674.382	2.8	PE(32:8)	C37H57NO8P
343	676.398	2.8	PE(32:7)	C37H59NO8P
344	678.413	2.8	PE(32:6)	C37H61NO8P
345	680.429	2.8	PE(32:5)	C37H63NO8P
346	682.445	2.8	PE(32:4)	C37H65NO8P
347	684.46	2.8	PE(32:3)	C37H67NO8P
348	686.476	2.8	PE(32:2)	C37H69O8NP
349	688.492	2.8	PE(32:1)	C37H71NO8P
350	690.507	2.8	PE(32:0)	C37H73NO8P
351	700.398	2.8	PE(34:9)	C39H59NO8P
352	702.413	2.8	PE(34:8)	C39H61NO8P
353	704.429	2.8	PE(34:7)	C39H63NO8P
354	706.445	2.8	PE(34:6)	C39H65NO8P
355	708.46	2.8	PE(34:5)	C39H67NO8P
356	710.476	2.8	PE(34:4)	C39H69NO8P
357	712.492	2.8	PE(34:3)	C39H71O8NP
358	714.507	2.8	PE(34:2)	C39H73NO8P
359	716.523	2.8	PE(34:1)	C39H75NO8P
360	718.539	2.8	PE(34:0)	C39H77NO8P
361	726.413	2.8	PE(36:10)	C41H61NO8P
362	728.429	2.8	PE(36:9)	C41H63NO8P
363	730.445	2.8	PE(36:8)	C41H65NO8P
364	732.46	2.8	PE(36:7)	C41H67NO8P
365	734.476	2.8	PE(36:6)	C41H69NO8P
366	736.492	2.8	PE(36:5)	C41H71O8NP
367	738.507	2.8	PE(36:4)	C41H73NO8P
368	740.523	2.8	PE(36:3)	C41H75NO8P
369	742.539	2.8	PE(36:2)	C41H77O8NP
370	744.554	2.8	PE(36:1)	C41H79O8NP
371	746.57	2.8	PE(36:0)	C41H81NO8P
372	754.445	2.8	PE(38:10)	C43H65NO8P
373	756.46	2.8	PE(38:9)	C43H67NO8P
374	758.476	2.8	PE(38:8)	C43H69NO8P
375	760.492	2.8	PE(38:7)	C43H71NO8P
376	762.507	2.8	PE(38:6)	C43H73O8NP
377	764.523	2.8	PE(38:5)	C43H75NO8P
378	766.539	2.8	PE(38:4)	C43H77O8NP
379	768.554	2.8	PE(38:3)	C43H79NO8P
380	770.57	2.8	PE(38:2)	C43H81O8NP
381	772.586	2.8	PE(38:1)	C43H83O8NP
382	774.601	2.8	PE(38:0)	C43H85NO8P
383	780.46	2.8	PE(40:11)	C45H67NO8P
384	782.476	2.8	PE(40:10)	C45H69NO8P
385	784.492	2.8	PE(40:9)	C45H71O8NP
386	786.507	2.8	PE(40:8)	C45H73O8NP
387	788.523	2.8	PE(40:7)	C45H75NO8P
388	790.539	2.8	PE(40:6)	C45H77O8NP
389	792.554	2.8	PE(40:5)	C45H79O8NP
390	794.57	2.8	PE(40:4)	C45H81NO8P
391	796.586	2.8	PE(40:3)	C45H83O8NP
392	798.601	2.8	PE(40:2)	C45H85NO8P
393	800.617	2.8	PE(40:1)	C45H87NO8P
394	802.633	2.8	PE(40:0)	C45H89NO8P
395	808.492	2.8	PE(42:11)	C47H71NO8P
396	810.507	2.8	PE(42:10)	C47H73O8NP
397	812.523	2.8	PE(42:9)	C47H75O8NP
398	814.539	2.8	PE(42:8)	C47H77NO8P
399	816.554	2.8	PE(42:7)	C47H79O8NP
400	818.57	2.8	PE(42:6)	C47H81NO8P
401	820.586	2.8	PE(42:5)	C47H83O8NP
402	822.601	2.8	PE(42:4)	C47H85O8NP
403	824.617	2.8	PE(42:3)	C47H87O8NP
404	826.633	2.8	PE(42:2)	C47H89O8NP
405	828.648	2.8	PE(42:1)	C47H91O8NP
406	830.664	2.8	PE(42:0)	C47H93NO8P
407	834.507	2.8	PE(44:12)	C49H73NO8P
408	836.523	2.8	PE(44:11)	C49H75O8NP
409	838.539	2.8	PE(44:10)	C49H77O8NP
410	840.554	2.8	PE(44:9)	C49H79O8NP
411	842.57	2.8	PE(44:8)	C49H81O8NP
412	844.586	2.8	PE(44:7)	C49H83NO8P
413	846.601	2.8	PE(44:6)	C49H85O8NP
414	848.617	2.8	PE(44:5)	C49H87NO8P
415	850.633	2.8	PE(44:4)	C49H89NO8P
416	852.648	2.8	PE(44:3)	C49H91NO8P
417	854.664	2.8	PE(44:2)	C49H93O8NP
418	856.680	2.8	PE(44:1)	C49H95NO8P
419	858.695	2.8	PE(44:0)	C49H97NO8P
420	876.648	2.8	PE(46:5)	C51H91O8NP
421	878.664	2.8	PE(46:4)	C51H93O8NP
422	880.68	2.8	PE(46:3)	C51H95O8NP
423	882.695	2.8	PE(46:2)	C51H97O8NP
424	884.711	2.8	PE(46:1)	C51H99O8NP
425	886.727	2.8	PE(46:0)	C51H101O8NP
426	902.664	2.8	PE(48:6)	C53H93O8NP
427	906.695	2.8	PE(48:4)	C53H97O8NP
428	908.711	2.8	PE(48:3)	C53H99O8NP
429	910.727	2.8	PE(48:2)	C53H101O8NP
430	912.742	2.8	PE(48:1)	C53H103O8NP
431	914.758	2.8	PE(48:0)	C53H105O8NP
432	940.773	2.8	PE(50:1)	C55H107O8NP
433	942.789	2.8	PE(50:0)	C55H109O8NP
434	749.424	1.3	PI(28:2)	C37H66O13P
435	751.44	1.3	PI(28:1)	C37H68O13P
436	753.455	1.3	PI(28:0)	C37H70O13P
437	771.408	1.3	PI(30:5)	C39H64O13P
438	773.424	1.3	PI(30:4)	C39H66O13P
439	775.44	1.3	PI(30:3)	C39H68O13P
440	777.455	1.3	PI(30:2)	C39H70O13P
441	779.471	1.3	PI(30:1)	C39H72O13P
442	781.487	1.3	PI(30:0)	C39H74O13P
443	793.393	1.3	PI(32:8)	C41H62O13P
444	795.408	1.3	PI(32:7)	C41H64O13P
445	797.424	1.3	PI(32:6)	C41H66O13P
446	799.44	1.3	PI(32:5)	C41H68O13P
447	801.455	1.3	PI(32:4)	C41H70O13P
448	803.471	1.3	PI(32:3)	C41H72O13P
449	805.487	1.3	PI(32:2)	C41H74O13P
450	807.502	1.3	PI(32:1)	C41H76O13P
451	809.518	1.3	PI(32:0)_PI	C41H78O13P
452	819.408	1.3	PI(34:9)	C43H64O13P
453	821.424	1.3	PI(34:8)	C43H66O13P
454	823.44	1.3	PI(34:7)	C43H68O13P
455	825.455	1.3	PI(34:6)	C43H70O13P
456	827.471	1.3	PI(34:5)	C43H72O13P
457	829.487	1.3	PI(34:4)	C43H74O13P
458	831.502	1.3	PI(34:3)	C43H76O13P
459	833.518	1.3	PI(34:2)	C43H78O13P
460	835.534	1.3	PI(34:1)	C43H80O13P
461	837.549	1.3	PI(34:0)	C43H82O13P
462	845.424	1.3	PI(36:10)	C45H66O13P
463	847.44	1.3	PI(36:9)	C45H68O13P
464	849.455	1.3	PI(36:8)	C45H70O13P
465	851.471	1.3	PI(36:7)	C45H72O13P
466	853.487	1.3	PI(36:6)	C45H74O13P
467	855.502	1.3	PI(36:5)	C45H76O13P
468	857.518	1.3	PI(36:4)	C45H78O13P
469	859.534	1.3	PI(36:3)	C45H80O13P
470	861.549	1.3	PI(36:2)	C45H82O13P
471	863.565	1.3	PI(36:1)	C45H84O13P
472	865.581	1.3	PI(36:0)	C45H86O13P
473	873.455	1.3	PI(38:10)	C47H70O13P
474	875.471	1.3	PI(38:9)	C47H72O13P
475	877.487	1.3	PI(38:8)	C47H74O13P
476	879.502	1.3	PI(38:7)	C47H76O13P
477	881.518	1.3	PI(38:6)	C47H78O13P
478	883.534	1.3	PI(38:5)	C47H80O13P
479	885.549	1.3	PI(38:4)	C47H82O13P
480	887.565	1.3	PI(38:3)	C47H84O13P
481	889.581	1.3	PI(38:2)	C47H86O13P
482	891.596	1.3	PI(38:1)	C47H88O13P
483	893.612	1.3	PI(38:0)	C47H90O13P
484	899.471	1.3	PI(40:11)	C49H72O13P
485	901.487	1.3	PI(40:10)	C49H74O13P
486	903.502	1.3	PI(40:9)	C49H76O13P
487	905.518	1.3	PI(40:8)	C49H78O13P
488	907.534	1.3	PI(40:7)	C49H80O13P
489	909.549	1.3	PI(40:6)	C49H82O13P
490	911.565	1.3	PI(40:5)	C49H84O13P
491	913.581	1.3	PI(40:4)	C49H86O13P
492	915.596	1.3	PI(40:3)	C49H88O13P
493	917.612	1.3	PI(40:2)	C49H90O13P
494	919.628	1.3	PI(40:1)	C49H92O13P
495	921.643	1.3	PI(40:0)	C49H94O13P
496	927.502	1.3	PI(42:11)	C51H76O13P
497	929.518	1.3	PI(42:10)	C51H78O13P
498	931.534	1.3	PI(42:9)	C51H80O13P
499	933.549	1.3	PI(42:8)	C51H82O13P
500	935.565	1.3	PI(42:7)	C51H84O13P
501	937.581	1.3	PI(42:6)	C51H86O13P
502	939.596	1.3	PI(42:5)	C51H88O13P
503	941.612	1.3	PI(42:4)	C51H90O13P
504	943.628	1.3	PI(42:3)	C51H92O13P
505	945.643	1.3	PI(42:2)	C51H94O13P
506	947.659	1.3	PI(42:1)	C51H96O13P
507	949.674	1.3	PI(42:0)	C51H98O13P
508	953.518	1.3	PI(44:12)	C53H78O13P
509	957.549	1.3	PI(44:10)	C53H82O13P
510	959.565	1.3	PI(44:9)	C53H84O13P
511	961.581	1.3	PI(44:8)	C53H86O13P
512	963.596	1.3	PI(44:7)	C53H88O13P
513	965.612	1.3	PI(44:6)	C53H90O13P
514	967.628	1.3	PI(44:5)	C53H92O13P
515	969.643	1.3	PI(44:4)	C53H94O13P
516	971.659	1.3	PI(44:3)	C53H96O13P
517	973.674	1.3	PI(44:2)	C53H98O13P
518	975.69	1.3	PI(44:1)	C53H100O13P
519	977.706	1.3	PI(44:0)	C53H102O13P
520	995.659	1.3	PI(46:5)	C55H96O13P
521	997.675	1.3	PI(46:4)	C55H98O13P
522	999.69	1.3	PI(46:3)	C55H100O13P
523	1001.71	1.3	PI(46:2)	C55H102O13P
524	1003.72	1.3	PI(46:1)	C55H104O13P
525	1005.74	1.3	PI(46:0)	C55H106O13P
526	1021.67	1.3	PI(48:6)	C57H98O13P
527	1023.69	1.3	PI(48:5)	C57H100O13P
528	1025.71	1.3	PI(48:4)	C57H102O13P
529	1027.72	1.3	PI(48:3)	C57H104O13P
530	1029.74	1.3	PI(48:2)	C57H106O13P
531	1031.75	1.3	PI(48:1)	C57H108O13P
532	1033.77	1.3	PI(48:0)	C57H110O13P
533	1055.75	1.3	PI(50:1)	C59H108O13P
534	1057.77	1.3	PI(50:0)	C59H110O13P
535	661.408	1.2	PG(28:2)	C34H62O10P
536	663.424	1.2	PG(28:1)	C34H64O10P
537	665.439	1.2	PG(28:0)_PI	C34H66O10P
538	683.392	1.2	PG(30:5)	C36H60O10P
539	685.408	1.2	PG(30:4)	C36H62O10P
540	687.424	1.2	PG(30:3)	C36H64O10P
541	689.439	1.2	PG(30:2)	C36H66O10P
542	691.455	1.2	PG(30:1)	C36H68O10P
543	693.471	1.2	PG(30:0)	C36H70O10P
544	705.377	1.2	PG(32:8)	C38H58O10P
545	707.392	1.2	PG(32:7)	C38H60O10P
546	709.408	1.2	PG(32:6)	C38H62O10P
547	711.424	1.2	PG(32:5)	C38H64O10P
548	713.439	1.2	PG(32:4)	C38H66O10P
549	715.455	1.2	PG(32:3)	C38H68O10P
550	717.471	1.2	PG(32:2)	C38H70O10P
551	719.486	1.2	PG(32:1)	C38H72O10P
552	721.502	1.2	PG(32:0)	C38H74O10P
553	731.392	1.2	PG(34:9)	C40H60O10P
554	733.408	1.2	PG(34:8)	C40H62O10P
555	735.424	1.2	PG(34:7)	C40H64O10P
556	737.439	1.2	PG(34:6)	C40H66O10P
557	739.455	1.2	PG(34:5)	C40H68O10P
558	741.471	1.2	PG(34:4)	C40H70O10P
559	743.486	1.2	PG(34:3)	C40H72O10P
560	745.502	1.2	PG(34:2)	C40H74O10P
561	747.518	1.2	PG(34:1)	C40H76O10P
562	749.533	1.2	PG(34:0)	C40H78O10P
563	757.408	1.2	PG(36:10)	C42H62O10P
564	759.424	1.2	PG(36:9)	C42H64O10P
565	761.439	1.2	PG(36:8)	C42H66O10P
566	763.455	1.2	PG(36:7)	C42H68O10P
567	765.471	1.2	PG(36:6)	C42H70O10P
568	767.486	1.2	PG(36:5)	C42H72O10P
569	769.502	1.2	PG(36:4)	C42H74O10P
570	771.518	1.2	PG(36:3)	C42H76O10P
571	773.533	1.2	PG(36:2)	C42H78O10P
572	775.549	1.2	PG(36:1)	C42H80O10P
573	777.565	1.2	PG(36:0)	C42H82O10P
574	785.439	1.2	PG(38:10)	C44H66O10P
575	787.455	1.2	PG(38:9)	C44H68O10P
576	789.471	1.2	PG(38:8)	C44H70O10P
577	791.486	1.2	PG(38:7)	C44H72O10P
578	793.502	1.2	PG(38:6)	C44H74O10P
579	795.518	1.2	PG(38:5)	C44H76O10P
580	797.533	1.2	PG(38:4)	C44H78O10P
581	799.549	1.2	PG(38:3)	C44H80O10P
582	801.565	1.2	PG(38:2)	C44H82O10P
583	803.58	1.2	PG(38:1)	C44H84O10P
584	805.596	1.2	PG(38:0)	C44H86O10P
585	811.455	1.2	PG(40:11)	C46H68O10P
586	813.471	1.2	PG(40:10)	C46H70O10P
587	815.486	1.2	PG(40:9)	C46H72O10P
588	817.502	1.2	PG(40:8)	C46H74O10P
589	819.518	1.2	PG(40:7)	C46H76O10P
590	821.533	1.2	PG(40:6)	C46H78O10P
591	823.549	1.2	PG(40:5)	C46H80O10P
592	825.565	1.2	PG(40:4)	C46H82O10P
593	827.58	1.2	PG(40:3)	C46H84O10P
594	829.596	1.2	PG(40:2)	C46H86O10P
595	831.611	1.2	PG(40:1)	C46H88O10P
596	833.627	1.2	PG(40:0)	C46H90O10P
597	839.486	1.2	PG(42:11)	C48H72O10P
598	841.502	1.2	PG(42:10)	C48H74O10P
599	843.518	1.2	PG(42:9)	C48H76O10P
600	845.533	1.2	PG(42:8)	C48H78O10P
601	847.549	1.2	PG(42:7)	C48H80O10P
602	849.565	1.2	PG(42:6)	C48H82O10P
603	851.58	1.2	PG(42:5)	C48H84O10P
604	853.596	1.2	PG(42:4)	C48H86O10P
605	855.611	1.2	PG(42:3)	C48H88O10P
606	857.627	1.2	PG(42:2)	C48H90O10P
607	859.643	1.2	PG(42:1)	C48H92O10P
608	861.659	1.2	PG(42:0)	C48H94O10P
609	865.502	1.2	PG(44:12)	C50H76O10P
610	867.518	1.2	PG(44:11)	C50H76O10P
611	869.533	1.2	PG(44:10)	C50H78O10P
612	871.549	1.2	PG(44:9)	C50H80O10P
613	873.565	1.2	PG(44:8)	C50H82O10P
614	875.58	1.2	PG(44:7)	C50H84O10P
615	877.596	1.2	PG(44:6)	C50H86O10P
616	879.611	1.2	PG(44:5)	C50H88O10P
617	881.627	1.2	PG(44:4)	C50H90O10P
618	883.643	1.2	PG(44:3)	C50H92O10P
619	885.659	1.2	PG(44:2)	C50H94O10P
620	887.674	1.2	PG(44:1)	C50H96O10P
621	889.69	1.2	PG(44:0)	C50H98O10P
622	907.643	1.2	PG(46:5)	C52H92O10P
623	909.658	1.2	PG(46:4)	C52H94O10P
624	911.674	1.2	PG(46:3)	C52H96O10P
625	913.69	1.2	PG(46:2)	C52H98O10P
626	915.705	1.2	PG(46:1)	C52H100O10P
627	917.721	1.2	PG(46:0)	C52H102O10P
628	933.658	1.2	PG(48:6)	C54H94O10P
629	935.674	1.2	PG(48:5)	C54H96O10P
630	937.69	1.2	PG(48:4)	C54H98O10P
631	939.705	1.2	PG(48:3)	C54H100O10P
632	941.721	1.2	PG(48:2)	C54H102O10P
633	943.737	1.2	PG(48:1)	C54H104O10P
634	945.752	1.2	PG(48:0)	C54H106O10P
635	971.768	1.2	PG(50:1)	C56H108O10P
636	973.784	1.2	PG(50:0)	C56H110O10P
637	862.617	1.4	PI-Cer(d18:1/22:0)	C46H89NO11P
638	780.539	1.4	PI-Cer(d18:0/16:0)	C40H79NO11P
639	808.57	1.4	PI-Cer(d18:0/18:0)	C42H83NO11P
640	836.602	1.4	PI-Cer(d18:0/20:0)	C44H87NO11P
641	864.633	1.4	PI-Cer(d18:0/22:0)	C46H91NO11P
642	892.664	1.4	PI-Cer(d18:0/24:0)	C48H95NO11P
643	920.696	1.4	PI-Cer(d18:0/26:0)	C50H99NO11P
644	796.534	1.4	PI-Cer(t18:0/16:0)	C40H79NO12P
645	824.565	1.4	PI-Cer(t18:0/18:0)	C42H83NO12P
646	852.597	1.4	PI-Cer(t18:0/20:0)	C44H87NO12P
647	880.628	1.4	PI-Cer(t18:0/22:0)	C46H91NO12P
648	908.659	1.4	PI-Cer(t18:0/24:0)	C48H95NO12P
649	936.69	1.4	PI-Cer(t18:0/26:0)	C50H99NO12P
650	824.565	1.4	PI-Cer(t20:0/16:0)	C42H83NO12P
651	852.597	1.4	PI-Cer(t20:0/18:0)	C44H87NO12P
652	880.628	1.4	PI-Cer(t20:0/20:0)	C46H91NO12P
653	908.659	1.4	PI-Cer(t20:0/22:0)	C48H95NO12P
654	936.69	1.4	PI-Cer(t20:0/24:0)	C50H99NO12P
655	964.722	1.4	PI-Cer(t20:0/26:0)
656	808.57	1.4	PI-Cer(d20:0/16:0)	C42H83NO11P
657	836.602	1.4	PI-Cer(d20:0/18:0)	C44H87NO11P
658	864.633	1.4	PI-Cer(d20:0/20:0)	C46H91NO11P
659	892.664	1.4	PI-Cer(d20:0/22:0)	C48H95NO11P
660	920.696	1.4	PI-Cer(d20:0/24:0)	C50H99NO11P
661	948.727	1.4	PI-Cer(d20:0/26:0)	C52H103NO11P
662	796.534	1.4	PI-Cer(d18:0/16:0(2OH))	C40H79NO12P
663	824.565	1.4	PI-Cer(d18:0/18:0(2OH))	C42H83NO12P
664	852.597	1.4	PI-Cer(d18:0/20:0(2OH))	C44H87NO12P
665	880.628	1.4	PI-Cer(d18:0/22:0(2OH))	C46H91NO12P
666	908.659	1.4	PI-Cer(d18:0/24:0(2OH))	C48H95NO12P
667	936.69	1.4	PI-Cer(d18:0/26:0(2OH))	C50H99NO12P
668	812.529	1.4	PI-Cer(t18:0/16:0(2OH))	C40H79NO13P
669	840.56	1.4	PI-Cer(t18:0/18:0(2OH))	C42H83NO13P
670	868.592	1.4	PI-Cer(t18:0/20:0(2OH))	C44H87NO13P
671	896.623	1.4	PI-Cer(t18:0/22:0(2OH))	C46H91NO13P
672	924.654	1.4	PI-Cer(t18:0/24:0(2OH))	C48H95NO13P
673	952.685	1.4	PI-Cer(t18:0/26:0(2OH))	C50H99NO13P
674	840.56	1.4	PI-Cer(t20:0/16:0(2OH))	C42H83NO13P
675	868.592	1.4	PI-Cer(t20:0/18:0(2OH))	C44H87NO13P
676	896.623	1.4	PI-Cer(t20:0/20:0(2OH))	C46H91NO13P
677	924.654	1.4	PI-Cer(t20:0/22:0(2OH))	C48H95NO13P
678	952.685	1.4	PI-Cer(t20:0/24:0(2OH))	C50H99NO13P
679	980.717	1.4	PI-Cer(t20:0/26:0(2OH))	C52H103NO13P
680	824.565	1.4	PI-Cer(d20:0/16:0(2OH))	C42H83NO12P
681	852.597	1.4	PI-Cer(d20:0/18:0(2OH))	C44H87NO12P
682	880.628	1.4	PI-Cer(d20:0/20:0(2OH))	C46H91NO12P
683	908.659	1.4	PI-Cer(d20:0/22:0(2OH))	C48H95NO12P
684	936.69	1.4	PI-Cer(d20:0/24:0(2OH))	C50H99NO12P
685	964.722	1.4	PI-Cer(d20:0/26:0(2OH))	C52H103NO12P
686	750.492	1.4	PI-Cer(d18:1/14:0)	C38H73NO11P
687	778.523	1.4	PI-Cer(d20:1/14:0)	C40H77NO11P
688	780.539	1.4	PI-Cer(d20:0/14:0)	C40H79NO11P
689	796.534	1.4	PI-Cer(t20:0/14:0)	C40H79NO12P
690	806.555	1.4	PI-Cer(d20:1/16:0)	C42H81NO11P
691	924.654	1.4	PI-Cer(t18:0)/24:0(2OH[S]))	C48H95NO13P
692	468.236	12	LPS(14:0)	C20H39NO9P
693	466.221	12	LPS(14:1)	C20H37NO9P
694	496.268	12	LPS(16:0)	C22H43NO9P
695	494.252	12	LPS(16:1)	C22H41NO9P
696	524.299	12	LPS(18:0)	C24H47NO9P
697	522.283	12	LPS(18:1)	C24H45NO9P
698	520.268	12	LPS(18:2)	C24H43NO9P
699	518.252	12	LPS(18:3)	C24H41NO9P
700	516.236	12	LPS(18:4)	C24H39NO9P
701	552.33	12	LPS(20:0)	C26H51NO9P
702	550.314	12	LPS(20:1)	C26H49NO9P
703	548.299	12	LPS(20:2)	C26H47NO9P
704	546.283	12	LPS(20:3)	C26H45NO9P
705	544.268	12	LPS(20:4)	C26H43NO9P
706	542.252	12	LPS(20:5)	C26H41NO9P
707	580.361	12	LPS(22:0)	C28H55NO9P
708	578.346	12	LPS(22:1)	C28H53NO9P
709	576.33	12	LPS(22:2)	C28H51NO9P
710	572.299	12	LPS(22:4)	C28H47NO9P
711	568.268	12	LPS(22:6)	C28H43NO9P
712	608.393	12	LPS(24:0)	C30H59NO9P
713	606.377	12	LPS(24:1)	C30H57NO9P
714	604.361	12	LPS(24:2)	C30H55NO9P
715	602.346	12	LPS(24:3)	C30H53NO9P
716	600.33	12	LPS(24:4)	C30H51NO9P
717	598.314	12	LPS(24:5)	C30H49NO9P
718	596.299	12	LPS(24:6)	C30H47NO9P
719	622.372	10	PS(24:0)	C30H57NO10P
720	676.419	10	PS(28:1)	C34H63NO10P
721	700.419	10	PS(30:3)	C36H63NO10P
722	724.419	10	PS(32:5)	C38H63NO10P
723	902.685	10	PS(44:0)	C50H97NO10P
724	510.247	10	PS(16:0)	C22H41NO10P
725	566.309	10	PS(20:0)	C26H49NO10P
726	648.388	10	PS(26:1)	C32H59NO10P
727	650.403	10	PS(26:0)	C32H61NO10P
728	674.403	10	PS(28:2)	C34H61NO10P
729	678.435	10	PS(28:0)_PI	C34H65NO10P
730	698.403	10	PS(30:4)	C36H61NO10P
731	702.435	10	PS(30:2)	C36H65NO10P
732	704.45	10	PS(30:1)	C36H67NO10P
733	706.466	10	PS(30:0)	C36H69NO10P
734	726.435	10	PS(32:4)	C38H65NO10P
735	728.45	10	PS(32:3)	C38H67NO10P
736	730.466	10	PS(32:2)	C38H69NO10P
737	732.482	10	PS(32:1)	C38H71NO10P
738	734.497	10	PS(32:0)	C38H73NO10P
739	750.435	10	PS(34:6)	C40H65NO10P
740	752.45	10	PS(34:5)	C40H67NO10P
741	754.466	10	PS(34:4)	C40H69NO10P
742	756.482	10	PS(34:3)	C40H71NO10P
743	758.497	10	PS(34:2)	C40H73NO10P
744	760.513	10	PS(34:1)	C40H75NO10P
745	762.529	10	PS(34:0)	C40H77NO10P
746	774.435	10	PS(36:8)	C42H65NO10P
747	776.45	10	PS(36:7)	C42H67NO10P
748	778.466	10	PS(36:6)	C42H69NO10P
749	780.482	10	PS(36:5)	C42H71NO10P
750	782.497	10	PS(36:4)	C42H73NO10P
751	786.529	10	PS(36:2)	C42H77NO10P
752	788.544	10	PS(36:1)	C42H79NO10P
753	790.56	10	PS(36:0)	C42H81NO10P
754	800.45	10	PS(38:9)	C44H67NO10P
755	802.466	10	PS(38:8)	C44H69NO10P
756	804.482	10	PS(38:7)	C44H71NO10P
757	806.497	10	PS(38:6)	C44H73NO10P
758	808.513	10	PS(38:5)	C44H75NO10P
759	810.529	10	PS(38:4)	C44H77NO10P
760	812.544	10	PS(38:3)	C44H79NO10P
761	814.56	10	PS(38:2)	C44H81NO10P
762	816.576	10	PS(38:1)	C44H83NO10P
763	818.591	10	PS(38:0)	C44H85NO10P
764	826.466	10	PS(40:10)	C46H69NO10P
765	828.482	10	PS(40:9)	C46H71NO10P
766	830.497	10	PS(40:8)	C46H73NO10P
767	832.513	10	PS(40:7)	C46H75NO10P
768	834.529	10	PS(40:6)	C46H77NO10P
769	836.544	10	PS(40:5)	C46H79NO10P
770	838.56	10	PS(40:4)	C46H81NO10P
771	840.576	10	PS(40:3)	C46H83NO10P
772	842.591	10	PS(40:2)	C46H85NO10P
773	844.607	10	PS(40:1)	C46H87NO10P
774	846.622	10	PS(40:0)	C46H89NO10P
775	852.482	10	PS(42:11)	C48H71NO10P
776	854.497	10	PS(42:10)	C48H73NO10P
777	858.529	10	PS(42:8)	C48H77NO10P
778	860.544	10	PS(42:7)	C48H79NO10P
779	862.56	10	PS(42:6)	C48H81NO10P
780	864.576	10	PS(42:5)	C48H83NO10P
781	866.591	10	PS(42:4)	C48H85NO10P
782	868.607	10	PS(42:3)	C48H87NO10P
783	870.622	10	PS(42:2)	C48H89NO10P
784	872.638	10	PS(42:1)	C48H91NO10P
785	874.654	10	PS(42:0)	C48H93NO10P
786	882.529	10	PS(44:10)	C50H77NO10P
787	886.56	10	PS(44:8)	C50H81NO10P
788	888.576	10	PS(44:7)	C50H83NO10P
789	890.591	10	PS(44:6)	C50H85NO10P
790	892.607	10	PS(44:5)	C50H87NO10P
791	894.622	10	PS(44:4)	C50H89NO10P
792	896.638	10	PS(44:3)	C50H91NO10P
793	898.654	10	PS(44:2)	C50H93NO10P
794	900.669	10	PS(44:1)	C50H95NO10P
795	784.513	10	PS(36:3)	C42H75NO10P
796	906.529	10	PS(46:12)	C52H77NO10P
797	908.544	10	PS(46:11)	C52H79NO10P
798	910.56	10	PS(46:10)	C52H81NO10P
799	912.575	10	PS(46:9)	C52H83NO10P
800	914.591	10	PS(46:8)	C52H85NO10P
801	916.607	10	PS(46:7)	C52H87NO10P
802	918.622	10	PS(46:6)	C52H89NO10P
803	920.638	10	PS(46:5)	C52H91NO10P
804	922.654	10	PS(46:4)	C52H93NO10P
805	924.669	10	PS(46:3)	C52H95NO10P
806	926.685	10	PS(46:2)	C52H97NO10P
807	928.701	10	PS(46:1)	C52H99NO10P
808	930.716	10	PS(46:0)	C52H101NO10P
809	934.56	10	PS(48:12)	C54H81NO10P
810	936.575	10	PS(48:11)	C54H83NO10P
811	938.591	10	PS(48:10)	C54H85NO10P
812	940.607	10	PS(48:9)	C54H87NO10P
813	942.622	10	PS(48:8)	C54H89NO10P
814	944.638	10	PS(48:7)	C54H91NO10P
815	946.654	10	PS(48:6)	C54H93NO10P
816	948.669	10	PS(48:5)	C54H95NO10P
817	950.685	10	PS(48:4)	C54H97NO10P
818	952.701	10	PS(48:3)	C54H99NO10P
819	954.716	10	PS(48:2)	C54H101NO10P
820	956.732	10	PS(48:1)	C54H103NO10P
821	958.748	10	PS(48:0)	C54H105NO10P
822	1239.84	1.4	CL(56:0)_PI	C65H125O17P2
823	1351.96	1.4	CL(64:0)	C73H141O17P2
824	1380	1.4	CL(66:0)	C75H145O17P2
825	1377.980	1.4	CL(66:1)	C75H143O17P2
826	1375.96	1.4	CL(66:2)	C75H141O17P2
827	1408.03	1.4	CL(68:0)	C77H149O17P2
828	1406.01	1.4	CL(68:1)	C77H147O17P2
829	1404	1.4	CL(68:2)	C77H145O17P2
830	1401.98	1.4	CL(68:3)	C77H143O17P2
831	1399.96	1.4	CL(68:4)	C77H141O17P2
832	1436.06	1.4	CL(70:0)	C79H153O17P2
833	1434.04	1.4	CL(70:1)	C79H151O17P2
834	1432.03	1.4	CL(70:2)	C79H149O17P2
835	1430.01	1.4	CL(70:3)	C79H147O17P2
836	1428	1.4	CL(70:4)	C79H145O17P2
837	1425.98	1.4	CL(70:5)	C79H143O17P2
838	1423.964	1.4	CL(70:6)	C79H141O17P2
839	1464.09	1.4	CL(72:0)	C81H157O17P2
840	1462.07	1.4	CL(72:1)	C81H155O17P2
841	1443.93	1.4	CL(72:10)	C81H137O17P2
842	1441.92	1.4	CL(72:11)	C81H135O17P2
843	1439.9	1.4	CL(72:12)	C81H133O17P2
844	1437.89	1.4	CL(72:13)	C81H131O17P2
845	1435.87	1.4	CL(72:14)	C81H129O17P2
846	1433.86	1.4	CL(72:15)	C81H127O17P2
847	1460.06	1.4	CL(72:2)	C81H153O17P2
848	1458.04	1.4	CL(72:3)	C81H151O17P2
849	1456.03	1.4	CL(72:4)	C81H149O17P2
850	1454.01	1.4	CL(72:5)	C81H147O17P2
851	1452	1.4	CL(72:6)	C81H145O17P2
852	1449.98	1.4	CL(72:7)	C81H143O17P2
853	1447.96	1.4	CL(72:8)	C81H141O17P2
854	1492.12	1.4	CL(74:0)	C83H161O17P2
855	1490.11	1.4	CL(74:1)	C83H159O17P2
856	1471.96	1.4	CL(74:10)	C83H141O17P2
857	1469.95	1.4	CL(74:11)	C83H139O17P2
858	1467.93	1.4	CL(74:12)	C83H137O17P2
859	1465.92	1.4	CL(74:13)	C83H135O17P2
860	1463.9	1.4	CL(74:14)	C83H133O17P2
861	1461.89	1.4	CL(74:15)	C83H131O17P2
862	1459.87	1.4	CL(74:16)	C83H129O17P2
863	1488.09	1.4	CL(74:2)	C83H157O17P2
864	1486.07	1.4	CL(74:3)	C83H155O17P2
865	1484.06	1.4	CL(74:4)	C83H153O17P2
866	1482.04	1.4	CL(74:5)	C83H151O17P2
867	1480.03	1.4	CL(74:6)	C83H149O17P2
868	1478.01	1.4	CL(74:7)	C83H147O17P2
869	1476	1.4	CL(74:8)	C83H145O17P2
870	1473.98	1.4	CL(74:9)	C83H143O17P2
871	1520.15	1.4	CL(76:0)	C85H165O17P2
872	1518.14	1.4	CL(76:1)	C85H163O17P2
873	1500	1.4	CL(76:10)	C85H145O17P2
874	1497.98	1.4	CL(76:11)	C85H143O17P2
875	1495.96	1.4	CL(76:12)	C85H141O17P2
876	1493.95	1.4	CL(76:13)	C85H139O17P2
877	1491.93	1.4	CL(76:14)	C85H137O17P2
878	1489.92	1.4	CL(76:15)	C85H135O17P2
879	1487.9	1.4	CL(76:16)	C85H133O17P2
880	1485.89	1.4	CL(76:17)	C85H131O17P2
881	1516.12	1.4	CL(76:2)	C85H161O17P2
882	1514.11	1.4	CL(76:3)	C85H159O17P2
883	1512.09	1.4	CL(76:4)	C85H157O17P2
884	1510.07	1.4	CL(76:5)	C85H155O17P2
885	1508.06	1.4	CL(76:6)	C85H153O17P2
886	1506.04	1.4	CL(76:7)	C85H151O17P2
887	1504.03	1.4	CL(76:8)	C85H149O17P2
888	1502.01	1.4	CL(76:9)	C85H147O17P2
889	1548.18	1.4	CL(78:0)	C87H169O17P2
890	1546.17	1.4	CL(78:1)	C87H167O17P2
891	1528.03	1.4	CL(78:10)	C87H149O17P2
892	1526.01	1.4	CL(78:11)	C87H147O17P2
893	1524	1.4	CL(78:12)	C87H145O17P2
894	1521.98	1.4	CL(78:13)	C87H143O17P2
895	1519.96	1.4	CL(78:14)	C87H141O17P2
896	1517.95	1.4	CL(78:15)	C87H139O17P2
897	1515.93	1.4	CL(78:16)	C87H137O17P2
898	1513.92	1.4	CL(78:17)	C87H135O17P2
899	1511.902	1.4	CL(78:18)	C87H133O17P2
900	1544.15	1.4	CL(78:2)	C87H165O17P2
901	1542.14	1.4	CL(78:3)	C87H163O17P2
902	1540.12	1.4	CL(78:4)	C87H161O17P2
903	1538.11	1.4	CL(78:5)	C87H159O17P2
904	1536.09	1.4	CL(78:6)	C87H157O17P2
905	1534.07	1.4	CL(78:7)	C87H155O17P2
906	1532.06	1.4	CL(78:8)	C87H153O17P2
907	1530.04	1.4	CL(78:9)	C87H151O17P2
908	1576.21	1.4	CL(80:0)	C89H173O17P2
909	1574.2	1.4	CL(80:1)	C89H171O17P2
910	1556.06	1.4	CL(80:10)	C89H153O17P2
911	1554.04	1.4	CL(80:11)	C89H151O17P2
912	1552.03	1.4	CL(80:12)	C89H149O17P2
913	1550.011	1.4	CL(80:13)	C89H147O17P2
914	1548	1.4	CL(80:14)	C89H145O17P2
915	1545.98	1.4	CL(80:15)	C89H143O17P2
916	1543.96	1.4	CL(80:16)	C89H141O17P2
917	1541.95	1.4	CL(80:17)	C89H139O17P2
918	1539.93	1.4	CL(80:18)	C89H137O17P2
919	1537.92	1.4	CL(80:19)	C89H135O17P2
920	1572.18	1.4	CL(80:2)	C89H169O17P2
921	1535.9	1.4	CL(80:20)	C89H133O17P2
922	1570.17	1.4	CL(80:3)	C89H167O17P2
923	1568.15	1.4	CL(80:4)	C89H165O17P2
924	1566.14	1.4	CL(80:5)	C89H163O17P2
925	1564.12	1.4	CL(80:6)	C89H161O17P2
926	1562.11	1.4	CL(80:7)	C89H159O17P2
927	1560.09	1.4	CL(80:8)	C89H157O17P2
928	1558.07	1.4	CL(80:9)	C89H155O17P2
929	1604.25	1.4	CL(82:0)	C91H177O17P2
930	1602.23	1.4	CL(82:1)	C91H175O17P2
931	1584.09	1.4	CL(82:10)	C91H157O17P2
932	1582.07	1.4	CL(82:11)	C91H155O17P2
933	1580.06	1.4	CL(82:12)	C91H153O17P2
934	1578.04	1.4	CL(82:13)	C91H151O17P2
935	1576.03	1.4	CL(82:14)	C91H149O17P2
936	1574.01	1.4	CL(82:15)	C91H147O17P2
937	1572	1.4	CL(82:16)	C91H145O17P2
938	1569.98	1.4	CL(82:17)	C91H143O17P2
939	1567.96	1.4	CL(82:18)	C91H141O17P2
940	1565.94	1.4	CL(82:19)	C91H139O17P2
941	1600.21	1.4	CL(82:2)	C91H173O17P2
942	1563.93	1.4	CL(82:20)	C91H137O17P2
943	1561.92	1.4	CL(82:21)	C91H135O17P2
944	1598.2	1.4	CL(82:3)	C91H171O17P2
945	1596.18	1.4	CL(82:4)	C91H169O17P2
946	1594.17	1.4	CL(82:5)	C91H167O17P2
947	1592.15	1.4	CL(82:6)	C91H165O17P2
948	1590.14	1.4	CL(82:7)	C91H163O17P2
949	1588.12	1.4	CL(82:8)	C91H161O17P2
950	1586.11	1.4	CL(82:9)	C91H159O17P2
951	1632.28	1.4	CL(84:0)	C93H181O17P2
952	1630.26	1.4	CL(84:1)	C93H179O17P2
953	1612.12	1.4	CL(84:10)	C93H161O17P2
954	1610.11	1.4	CL(84:11)	C93H159O17P2
955	1608.09	1.4	CL(84:12)	C93H157O17P2
956	1606.07	1.4	CL(84:13)	C93H155O17P2
957	1604.06	1.4	CL(84:14)	C93H153O17P2
958	1602.04	1.4	CL(84:15)	C93H151O17P2
959	1598.01	1.4	CL(84:17)	C93H147O17P2
960	1596	1.4	CL(84:18)	C93H145O17P2
961	1593.98	1.4	CL(84:19)	C93H143O17P2
962	1628.25	1.4	CL(84:2)	C93H177O17P2
963	1591.96	1.4	CL(84:20)	C93H141O17P2
964	1589.95	1.4	CL(84:21)	C93H139O17P2
965	1587.93	1.4	CL(84:22)	C93H137O17P2
966	1626.23	1.4	CL(84:3)	C93H175O17P2
967	1624.21	1.4	CL(84:4)	C93H173O17P2
968	1622.2	1.4	CL(84:5)	C93H171O17P2
969	1620.18	1.4	CL(84:6)	C93H169O17P2
970	1618.17	1.4	CL(84:7)	C93H167O17P2
971	1616.15	1.4	CL(84:8)	C93H165O17P2
972	1614.14	1.4	CL(84:9)	C93H163O17P2
973	1660.31	1.4	CL(86:0)	C95H185O17P2
974	1658.29	1.4	CL(86:1)	C95H183O17P2
975	1640.15	1.4	CL(86:10)	C95H165O17P2
976	1638.14	1.4	CL(86:11)	C95H163O17P2
977	1636.12	1.4	CL(86:12)	C95H161O17P2
978	1634.11	1.4	CL(86:13)	C95H159O17P2
979	1632.09	1.4	CL(86:14)	C95H157O17P2
980	1630.07	1.4	CL(86:15)	C95H155O17P2
981	1628.06	1.4	CL(86:16)	C95H153O17P2
982	1626.04	1.4	CL(86:17)	C95H151O17P2
983	1624.03	1.4	CL(86:18)	C95H149O17P2
984	1622.01	1.4	CL(86:19)	C95H147O17P2
985	1656.28	1.4	CL(86:2)	C95H181O17P2
986	1620	1.4	CL(86:20)	C95H145O17P2
987	1617.98	1.4	CL(86:21)	C95H143O17P2
988	1615.96	1.4	CL(86:22)	C95H141O17P2
989	1613.95	1.4	CL(86:23)	C95H139O17P2
990	1654.26	1.4	CL(86:3)	C95H179O17P2
991	1652.25	1.4	CL(86:4)	C95H177O17P2
992	1650.23	1.4	CL(86:5)	C95H175O17P2
993	1648.21	1.4	CL(86:6)	C95H173O17P2
994	1646.2	1.4	CL(86:7)	C95H171O17P2
995	1644.18	1.4	CL(86:8)	C95H169O17P2
996	1642.17	1.4	CL(86:9)	C95H167O17P2
997	1688.34	1.4	CL(88:0)	C97H189O17P2
998	1686.32	1.4	CL(88:1)	C97H187O17P2
999	1668.18	1.4	CL(88:10)	C97H169O17P2
1000	1666.17	1.4	CL(88:11)	C97H167O17P2
1001	1664.15	1.4	CL(88:12)	C97H165O17P2
1002	1662.14	1.4	CL(88:13)	C97H163O17P2
1003	1660.12	1.4	CL(88:14)	C97H161O17P2
1004	1658.11	1.4	CL(88:15)	C97H159O17P2
1005	1656.09	1.4	CL(88:16)	C97H157O17P2
1006	1654.07	1.4	CL(88:17)	C97H155O17P2
1007	1652.06	1.4	CL(88:18)	C97H153O17P2
1008	1650.04	1.4	CL(88:19)	C97H151O17P2
1009	1684.31	1.4	CL(88:2)	C97H185O17P2
1010	1648.03	1.4	CL(88:20)	C97H149O17P2
1011	1646.01	1.4	CL(88:21)	C97H147O17P2
1012	1644	1.4	CL(88:22)	C97H145O17P2
1013	1641.98	1.4	CL(88:23)	C97H143O17P2
1014	1639.96	1.4	CL(88:24)	C97H141O17P2
1015	1682.29	1.4	CL(88:3)	C97H183O17P2
1016	1680.28	1.4	CL(88:4)	C97H181O17P2
1017	1678.26	1.4	CL(88:5)	C97H179O17P2
1018	1676.25	1.4	CL(88:6)	C97H177O17P2
1019	1674.23	1.4	CL(88:7)	C97H175O17P2
1020	1672.21	1.4	CL(88:8)	C97H173O17P2
1021	1670.2	1.4	CL(88:9)	C97H171O17P2
1022	1716.371	1.4	CL(90:0)	C99H193O17P2
1023	1714.36	1.4	CL(90:1)	C99H191O17P2
1024	1712.34	1.4	CL(90:2)	C99H189O17P2
1025	1710.32	1.4	CL(90:3)	C99H187O17P2
1026	1708.31	1.4	CL(90:4)	C99H185O17P2
1027	1706.29	1.4	CL(90:5)	C99H183O17P2
1028	1704.28	1.4	CL(90:6)	C99H181O17P2
1029	1702.26	1.4	CL(90:7)	C99H179O17P2
1030	1700.25	1.4	CL(90:8)	C99H177O17P2
1031	1698.23	1.4	CL(90:9)	C99H175O17P2
1032	1696.21	1.4	CL(90:10)	C99H173O17P2
1033	1694.2	1.4	CL(90:11)	C99H171O17P2
1034	1692.18	1.4	CL(90:12)	C99H169O17P2
1035	1690.16	1.4	CL(90:13)	C99H167O17P2
1036	1688.15	1.4	CL(90:14)	C99H165O17P2
1037	1686.14	1.4	CL(90:15)	C99H163O17P2
1038	1684.12	1.4	CL(90:16)	C99H161O17P2
1039	1682.11	1.4	CL(90:17)	C99H159O17P2
1040	1680.09	1.4	CL(90:18)	C99H157O17P2
1041	1678.07	1.4	CL(90:19)	C99H155O17P2
1042	1716.18	1.4	CL(92:14)	C101H169O17P2
1043	1714.17	1.4	CL(92:15)	C101H167O17P2
1044	1712.15	1.4	CL(92:16)	C101H165O17P2
1045	1710.14	1.4	CL(92:17)	C101H163O17P2
1046	1708.12	1.4	CL(92:18)	C101H161O17P2
1047	1706.11	1.4	CL(92:19)	C101H159O17P2
